# Supplementary material for: Common and Differential Dynamics of the Function of Peripheral Blood Mononuclear Cells between Holstein and Jersey Cows in Heat-Stress Environment
Source: Animals (Basel). 2020 Dec 24;11(1):19. doi: 10.3390/ani11010019 (PMC7824059; doi:10.3390/ani11010019)
Supplement: Supplementary file 1 [file animals-11-00019-s001.zip]

Archive with 4 entries (3 files):
- animals-995477-supplementary/
- animals-995477-supplementary/Figure S1 and S2.docx
- animals-995477-supplementary/File S1 Functional annotation information and differentially expressed genes of dairy cows..xlsx
- animals-995477-supplementary/Table S1 and S2.docx
