# Supplementary material for: Common and Differential Dynamics of the Function of Peripheral Blood Mononuclear Cells between Holstein and Jersey Cows in Heat-Stress Environment
Source: Animals (Basel). 2020 Dec 24;11(1):19. doi: 10.3390/ani11010019 (PMC7824059; doi:10.3390/ani11010019)
Supplement: Supplementary file 1 [file animals-11-00019-s001.zip › animals-995477-supplementary/File S1 Functional annotation information and differentially expressed genes of dairy cows..xlsx]

## Sheet: Holstien DEG
Entrez_Gene_ID	Gene_Symbol	Fold_Change	Raw_P_Value	M_H1_Read_Count	M_H2_Read_Count	M_H3_Read_Count	M_H4_Read_Count	M_H5_Read_Count	A_H1_Read_Count	A_H2_Read_Count	A_H3_Read_Count	A_H4_Read_Count	A_H5_Read_Count
112447136	LOC112447136	3.90246	0.00682897	5	3	4	2	3	9	14	24	13	6
282006	PROS1	2.23745	0.0108593	27	20	96	29	30	74	70	202	31	115
338037	MYLK	2.14728	2.45982e-06	367	480	602	591	389	909	1106	1459	760	1098		Key
614904	MAP6D1	2.01319	0.0264225	142	155	104	103	71	85	84	165	450	253		Fold Change = Ratio of read counts between May and August samples
112448347	LOC112448347	2.1127	0.00804061	23	6	5	11	8	19	23	27	18	24		Read Count = Count of RNA-seq reads in sample
100125943	PLSCR1	2.55705	0.00760152	24	6	11	15	11	37	52	23	31	24
101906694	LOC101906694	2.16884	0.00409749	1062	707	1343	871	720	2513	1591	4018	1121	1203
112448002	LOC112448002	2.23727	0.0175381	105	56	38	73	108	291	137	76	42	341
100337254	SIK1	-2.23964	2.73666e-05	3792	10415	6334	2433	2242	2036	3121	2284	1232	2393
515946	CBR1	2.19537	0.0058724	11	8	11	7	9	27	16	19	14	25
527023	SLC40A1	2.09146	0.000325883	5413	4041	4502	7356	7833	11160	11420	12326	13269	13417
112442539	LOC112442539	2.33555	0.000198381	263	226	249	303	298	711	632	800	438	616
508763	TFPI	2.78163	0.00415115	19	15	16	9	7	39	28	81	12	28
100140861	KLHL23	-2.37502	0.0103716	12	11	32	21	21	5	3	14	10	10
281736	CXCR4	2.01166	0.00024051	1499	3594	2271	1470	1857	2497	5415	5492	2841	5762
281294	MAP2	2.16571	1.06782e-07	2005	1802	1748	2112	2045	4500	4296	4969	3178	4365
512059	MATN1	3.77638	1.32966e-06	19	10	4	13	10	25	52	58	42	32
518283	PTAFR	-2.48562	0.00708565	78	331	489	46	65	74	66	105	69	86
539835	HSPA6	2.00782	0.0317383	27	10	34	18	9	70	22	20	41	32
505122	SPTA1	2.04279	0.0157395	33	43	21	69	19	73	81	73	69	72
528735	S100A1	2.14603	0.000167751	75	152	256	194	149	272	500	516	273	273
539919	VTCN1	2.00081	0.0049212	48	103	81	150	42	154	191	260	139	99
522279	DENND2C	2.17069	0.000223179	77	38	32	43	57	97	92	159	88	105
504657	ARHGAP29	2.1609	0.00375234	252	81	196	141	111	510	229	492	186	270
107132314	LOC107132314	2.72867	0.0144467	6	6	10	3	2	14	12	5	19	20
112441519	LOC112441519	2.26876	0.000559359	112	77	63	282	67	142	257	296	287	381
101902491	LOC101902491	4.39827	2.3243e-06	3	8	6	8	7	9	23	57	26	30
104971845	LOC104971845	2.4825	0.00884637	37	12	29	20	15	74	37	76	46	42
789298	RBM44	2.79785	0.000874627	41	19	14	28	51	74	76	78	106	93
539650	IGF2BP3	-2.16964	0.0246499	122	464	289	136	77	68	189	100	49	92
281092	CROT	2.4503	1.06275e-07	554	553	607	600	823	1861	1376	2148	973	1623
520030	LAMB1	3.09465	0.0226318	9	17	3	6	6	56	6	6	3	53
784535	LOC784535	-2.15757	0.0077586	106	102	66	46	85	33	42	55	11	55
513055	RGS2	3.0753	0.0149924	470	104	714	225	616	1279	184	3083	321	2534
613547	RAMP3	2.89957	0.000421132	8	35	34	14	17	56	78	84	35	68
104972252	LOC104972252	2.55386	3.90167e-06	34	27	39	41	33	104	58	133	62	95
512632	DENND2A	2.91054	1.66843e-07	55	130	62	113	113	171	497	282	210	252
528379	LIN7A	2.1893	0.00907271	70	18	16	58	24	58	70	100	104	56
540044	GPR84	-2.31798	0.0484415	53	173	19	29	21	17	29	41	16	18
100847813	LOC100847813	-2.28738	0.00994029	42	36	27	23	50	6	22	14	12	27
785168	LOC785168	2.48732	0.000454624	161	154	68	62	81	408	331	272	88	186
616294	PARVB	2.16344	0.0231403	531	656	1095	678	982	1272	1872	2101	1519	2108
540340	SYNPO2	2.3387	1.90555e-06	323	248	362	372	165	642	571	744	736	643
281214	CXCL2	-2.70059	0.0154418	782	1750	705	218	438	339	146	572	104	270
613667	CXCL3	-5.01051	0.00482638	154	1108	165	55	177	66	47	155	22	34
538751	AREG	-2.0081	0.0272975	143	67	41	20	56	37	20	52	23	27
534614	CCDC158	2.52672	0.00490565	23	4	14	23	13	35	34	60	39	26
618054	PROM1	2.18095	0.0260269	4	15	5	13	12	25	7	20	17	39
100295951	LOC100295951	2.28191	0.00496379	9	8	9	7	4	20	23	14	13	13
511749	LTC4S	2.31423	1.18711e-05	85	126	94	107	148	204	415	220	164	347
101904101	LOC101904101	2.00166	0.0244392	11	12	11	26	6	22	27	8	31	40
112447362	LOC112447362	-2.82666	0.000965137	16	48	77	39	36	14	11	18	16	18
112447367	LOC112447367	2.05114	0.00282456	14	11	17	20	9	18	26	36	32	33
101903568	GCSAML	6.69652	9.1844e-13	88	38	33	60	72	600	486	305	202	373
532432	REEP2	2.43633	1.58435e-06	174	182	246	194	153	422	641	448	372	437
522921	HBEGF	-2.3532	2.00733e-05	712	2105	1459	562	722	415	647	566	281	450
541123	ARRDC3	2.04633	6.17536e-25	4004	3869	3396	3164	2421	6055	7502	8819	5344	6568
519915	RFESD	2.79506	0.000126648	71	53	76	74	78	218	155	276	77	317
104970098	LOC104970098	2.23792	0.0134621	29	21	19	20	44	50	34	62	93	51
112447797	LOC112447797	2.15249	0.000292812	188	93	106	82	102	205	204	292	284	203
540336	GAS1	-2.00347	0.00426358	170	45	86	82	61	50	32	70	34	33
100138447	GJA10	2.30756	2.4149e-05	182	140	170	236	225	481	434	576	325	443
522232	ARFGEF3	2.8861	0.00112243	31	16	20	28	6	44	22	80	86	39
112448357	LOC112448357	2.0103	0.00398984	28	17	5	9	17	38	24	34	27	26
525695	LVRN	2.79917	0.000115857	220	55	86	110	80	555	318	292	166	162
782825	GCNT4	2.27738	3.33089e-13	273	226	148	203	118	402	386	491	357	528
112448622	LOC112448622	2.21746	0.0115088	9	11	3	10	8	16	12	17	23	20
112448929	LOC112448929	2.19883	0.00847718	48	10	7	10	14	47	36	38	25	45
281437	QPCT	2.17269	3.31065e-05	44	43	39	39	20	72	125	94	45	67
281250	IL1A	-3.26126	0.0422628	58	367	57	33	112	26	15	86	32	29
100335748	LOC100335748	2.04427	0.020066	8	20	17	11	9	26	49	21	18	18
539221	MFSD2B	2.34604	2.22265e-07	107	128	163	130	126	389	306	371	186	311
615757	COX8B	2.18432	0.00565819	25	41	54	24	18	35	55	192	48	36
527409	LOC527409	2.53274	0.0217327	11	9	11	4	19	19	43	41	11	34
537773	GFI1B	2.23321	0.00431692	23	22	16	72	14	84	54	94	38	61
100848072	LOC100848072	2.49229	0.0084478	2	12	8	6	11	20	16	23	23	14
538123	GPR158	3.57473	0.00264583	61	37	66	140	73	282	156	461	315	126
538509	MINDY3	2.64597	0.000262226	17162	17204	21690	20218	20978	48414	52340	85457	31780	50678
512659	MPP7	2.05924	0.000173497	414	205	231	336	247	480	427	830	596	590
513267	DSTN	2.61744	0.000738999	441	492	1118	893	964	1634	1671	3597	1213	2969
112449301	LOC112449301	4.10965	1.03403e-05	20	6	20	5	1	26	51	48	44	38
282005	PROCR	2.49151	7.64561e-05	302	155	161	186	202	768	532	461	235	526
100336824	PKHD1L1	2.02486	0.00740576	250	105	184	441	227	639	277	603	404	544
104974155	LOC104974155	2.45716	6.37362e-05	20	33	31	13	21	36	55	61	77	52
539128	CHRNA10	2.08393	0.00478452	33	41	8	49	23	52	44	75	90	41
112441640	LOC112441640	2.57424	0.0162107	8	7	4	5	11	9	18	24	23	16
112441670	LOC112441670	2.72464	0.0364795	12	1	1	2	3	12	13	9	3	15
525908	LDLRAD3	-3.44031	0.000368235	250	53	70	82	124	39	20	48	21	42
100848920	RGS2	2.57068	1.03009e-05	828	1110	419	348	399	2151	1622	1934	551	1601
281486	SELP	2.14299	5.48702e-05	1543	1630	1338	1410	1481	3664	3586	3702	1496	3869
112441845	LOC112441845	2.025	0.0352468	13	8	6	4	4	17	13	12	8	20
100301430	RNF223	2.4988	0.00370782	20	24	6	16	14	23	64	62	27	25
353113	CACNA1E	2.0404	0.00303975	73	60	31	40	20	79	84	111	99	57
527119	RIMBP2	2.86931	2.60703e-05	26	19	7	10	7	49	40	36	28	38
514512	TMEM116	2.22128	0.0464419	9	3	6	9	2	16	9	8	16	12
104974716	GSC2	2.33955	0.022855	4	6	16	8	4	15	5	36	10	27
112442248	LOC112442248	2.41708	3.66493e-07	51	75	46	38	44	95	99	150	130	127
505329	CRISPLD2	2.25731	0.00696398	49	10	23	12	23	48	57	45	31	88
107133338	LOC107133338	2.43023	0.0038928	9	5	7	7	11	9	19	27	16	27
524653	PARD6A	-2.39421	0.00413987	48	75	53	51	19	24	27	23	18	6
282637	CDH1	2.52237	0.0232487	13	20	2	20	2	43	29	36	13	17
782309	PLEKHF1	-2.47102	0.000144408	95	112	89	93	87	18	54	66	15	50
780807	FXYD3	2.23106	0.000766543	60	50	24	71	61	100	163	87	93	158
614198	NFKBID	-2.00703	3.52022e-05	3016	7442	5995	2956	2243	2388	2508	2266	1327	2141
539328	EXOC3L2	2.22542	0.000573545	73	30	24	30	51	119	106	94	44	108
112442336	LOC112442336	4.66891	2.63801e-10	43	74	81	65	88	300	471	344	208	386
112442352	LOC112442352	2.11701	0.0208743	12	5	6	7	14	13	19	22	26	12
101907570	LOC101907570	2.41539	0.00214042	11	26	23	15	17	19	67	82	26	38
112442593	LOC112442593	2.26436	0.00185281	12	28	9	12	26	24	26	70	35	47
523379	SLFN14	2.21462	5.28793e-07	487	491	471	771	409	1381	1113	1384	921	990
281044	CCL8	3.75979	0.00377693	29	27	13	2	22	110	14	187	21	25
514898	P2RX1	2.12974	0.0062684	67	53	88	51	117	150	199	194	114	187
281889	KRT17	-6.1176	8.2274e-05	332	1594	560	176	126	56	130	126	59	64
107131542	LOC107131542	2.23644	0.0441276	1	10	6	7	3	4	15	23	8	12
506458	CBX8	-2.35134	3.62862e-05	141	213	201	139	59	60	92	88	27	55
101901951	LOC101901951	2.27304	0.00413753	51	61	91	71	116	112	123	142	303	185
112442703	LOC112442703	2.65076	0.0054995	6	6	9	10	12	10	24	21	30	30
112442715	LOC112442715	2.48408	0.000434566	16	15	18	9	2	35	31	34	17	30
104975190	LOC104975190	2.06101	0.0386564	7	10	3	10	8	11	22	28	7	13
104975270	LOC104975270	2.18425	0.013565	8	20	4	20	13	19	15	39	36	30
509221	DAB2	-2.88438	0.00118686	71	33	14	45	25	21	7	5	14	14
515565	ROPN1L	2.18635	0.02715	4	4	12	12	4	15	15	10	20	17
101907132	LOC101907132	2.66696	0.000119068	17	34	28	37	58	90	69	162	79	85
281799	GPR68	2.16913	0.0166949	20	11	6	2	12	18	37	19	6	34
408013	CACNA1D	2.25643	0.00618178	24	38	10	27	28	17	93	88	50	43
408018	CCR3	2.09553	2.00256e-05	1944	1342	1983	1723	1974	4434	3162	4828	2229	4792
617668	GP9	2.17446	0.00322099	49	75	71	101	60	111	174	172	85	268
784711	TREML1	2.3651	4.36359e-07	274	304	261	163	342	632	772	694	282	956
617577	MPIG6B	2.12154	0.00628508	598	458	502	623	1009	1179	1145	1573	1321	1794
505805	LY6G6C	2.03438	0.0129054	170	42	84	77	135	212	183	307	115	266
104975686	LOC104975686	3.18719	0.000226717	22	20	15	31	2	37	50	99	42	57
112443873	LOC112443873	2.21686	0.00354671	11	15	16	9	17	9	27	47	38	31
507330	GAREM1	2.52317	0.00580202	26	8	8	11	10	38	17	33	43	17
783354	HRH4	2.8643	0.000321539	94	55	26	57	71	247	200	156	80	194
107131781	LOC107131781	2.20363	0.00792529	18	8	24	36	17	26	40	81	49	35
512439	HBA	-7.01439	0.0191514	413	3768	45	294	20	57	132	347	19	74
100140149	HBA1	-6.82518	0.0197153	401	3463	45	290	19	58	123	335	19	65
516233	NOXO1	2.35935	0.00175378	13	24	2	10	11	32	16	27	21	43
529852	ATF7IP2	2.47535	0.00196928	22	26	13	34	12	56	35	72	38	62
539463	ZKSCAN2	2.19031	0.0105866	28	12	6	28	10	23	24	36	58	31
112444474	LOC112444474	2.44706	0.0173338	6	18	33	14	20	27	35	107	24	48
614675	PDLIM1	2.07261	1.6018e-05	1696	1082	1657	1794	1749	3386	3178	4429	2242	3879
101903854	LOC101903854	2.28254	0.0114127	8	10	19	1	12	14	29	29	20	25
112444653	LOC112444653	-3.17246	0.0316395	163	5	13	9	11	4	21	7	7	22
614417	RBPMS	2.28915	0.000237127	123	103	87	228	195	275	345	355	382	343
100295639	FXYD4	2.07008	5.0336e-05	2120	2017	1506	2753	1968	5463	4142	4413	2951	4549
414346	PPIF	-2.33184	9.76421e-06	168	453	227	131	105	75	116	121	48	101
100336454	VSTM4	2.2394	0.00108272	76	104	110	83	177	250	229	245	142	449
112444923	LOC112444923	2.07724	2.36742e-08	44	55	37	54	29	76	95	104	78	99
112444876	LOC112444876	2.59402	1.8794e-09	29	41	44	58	51	94	146	129	90	134
112444860	LOC112444860	2.06712	0.00452668	34	48	77	96	76	97	131	226	92	183
112444960	LOC112444960	2.65511	0.0229035	27	5	5	5	16	23	31	18	60	7
522469	BATF2	2.13703	0.000195469	130	36	40	36	56	139	93	132	110	149
532497	KCNK7	2.00886	0.0178838	10	7	10	11	10	16	30	26	14	12
529792	LOC529792	3.26173	5.38508e-05	22	12	49	25	29	109	82	102	50	125
112445075	LOC112445075	-2.96631	0.00262701	11	44	35	27	16	10	10	13	2	11
100337119	WNK3	2.02962	0.014937	22	11	11	13	26	37	25	42	30	37
615596	TSPAN7	2.02462	0.000267213	57	72	82	56	92	120	216	140	84	201
539621	XK	2.00415	8.91742e-05	348	346	440	523	461	934	731	975	721	949
107132092	LOC107132092	2.01927	0.000110483	127	76	86	90	107	184	177	202	210	196
112445619	LOC112445619	2.05789	0.00775287	11	21	6	7	18	20	22	42	22	25
100297248	LOC100297248	-2.0258	0.0354569	11	17	7	35	8	9	5	5	7	12
100337093	LOC100337093	2.17782	1.5061e-08	166	224	151	159	146	389	522	307	226	402

## Sheet: Holstein_GO terms
Source	Term_ID	Term_Name	Adjusted_P_Value	Term_Size	Query_Size	Intersection_Size
GO:CC	GO:0044459	plasma membrane part	0.00127202	2012	91	27
GO:CC	GO:0071944	cell periphery	0.00324837	4281	91	41
GO:CC	GO:0009986	cell surface	0.00324837	627	91	13		Key
GO:CC	GO:0043296	apical junction complex	0.0190249	111	91	5		Source = Categories of Gene Onthology (BP : biological process; CC : cellular component; MF : molecular function
GO:CC	GO:0005886	plasma membrane	0.0190249	4158	91	37		Term ID = ID for the enriched term/functional category
GO:CC	GO:0005912	adherens junction	0.0190249	250	91	7		Term Name = Readable name for the enriched term
GO:CC	GO:0070161	anchoring junction	0.0190249	259	91	7		Adjusted P Value = Compensated P Value derived from Hypergeometric test & multi-testing correction (FDR)
GO:CC	GO:0097025	MPP7-DLG1-LIN7 complex	0.0190249	5	91	2		Term Size = Number of genes associated in the Term ID of the total genes in samples
GO:MF	GO:0042805	actinin binding	0.0231696	39	92	4		Query Size = Number of unique DEG associated into the category sources
GO:CC	GO:0009897	external side of plasma membrane	0.0295159	286	91	7		Intersection Size = Number of uniqe DEG that are associated to the Term ID
GO:CC	GO:0005923	bicellular tight junction	0.0389047	88	91	4
GO:CC	GO:0070160	tight junction	0.0433906	93	91	4
GO:BP	GO:1990869	cellular response to chemokine	0.0438726	79	89	5
GO:BP	GO:0070098	chemokine-mediated signaling pathway	0.0438726	71	89	5
GO:BP	GO:1990868	response to chemokine	0.0438726	79	89	5
GO:CC	GO:0031838	haptoglobin-hemoglobin complex	0.0496907	13	91	2
GO:CC	GO:0098552	side of membrane	0.0496907	427	91	8
GO:CC	GO:0005911	cell-cell junction	0.065563	358	91	7
GO:CC	GO:0005833	hemoglobin complex	0.065563	16	91	2
GO:CC	GO:0030054	cell junction	0.0704365	686	91	10
GO:CC	GO:0098797	plasma membrane protein complex	0.0704828	474	91	8
GO:CC	GO:0098590	plasma membrane region	0.0735512	717	91	10
GO:CC	GO:0005607	laminin-2 complex	0.0735512	1	91	1
GO:CC	GO:0043257	laminin-8 complex	0.0735512	1	91	1
GO:CC	GO:0030864	cortical actin cytoskeleton	0.0735512	67	91	3
GO:CC	GO:0098683	cochlear hair cell ribbon synapse	0.0735512	1	91	1
GO:CC	GO:0150058	amylin receptor complex 3	0.0735512	1	91	1
GO:CC	GO:0015629	actin cytoskeleton	0.0804309	408	91	7
GO:CC	GO:0005615	extracellular space	0.081863	1121	91	13
GO:CC	GO:0005938	cell cortex	0.0879242	227	91	5
GO:MF	GO:0098772	molecular function regulator	0.0919586	1472	92	18
GO:MF	GO:0030506	ankyrin binding	0.0919586	17	92	2
GO:MF	GO:0051393	alpha-actinin binding	0.0919586	33	92	3
GO:MF	GO:0004992	platelet activating factor receptor activity	0.0919586	1	92	1
GO:MF	GO:0016414	O-octanoyltransferase activity	0.0919586	1	92	1
GO:MF	GO:0042379	chemokine receptor binding	0.0919586	59	92	3
GO:MF	GO:0004601	peroxidase activity	0.0919586	47	92	3
GO:MF	GO:0032395	MHC class II receptor activity	0.0919586	1	92	1
GO:MF	GO:0050221	prostaglandin-E2 9-reductase activity	0.0919586	1	92	1
GO:MF	GO:0008009	chemokine activity	0.0919586	42	92	3
GO:MF	GO:0008092	cytoskeletal protein binding	0.0919586	809	92	11
GO:MF	GO:0005344	oxygen carrier activity	0.0919586	17	92	2
GO:MF	GO:0001614	purinergic nucleotide receptor activity	0.0919586	21	92	2
GO:MF	GO:0001604	urotensin II receptor activity	0.0919586	1	92	1
GO:MF	GO:0016684	oxidoreductase activity, acting on peroxide as acceptor	0.0919586	54	92	3
GO:MF	GO:0001653	peptide receptor activity	0.0919586	130	92	4
GO:MF	GO:0008458	carnitine O-octanoyltransferase activity	0.0919586	1	92	1
GO:MF	GO:0008528	G protein-coupled peptide receptor activity	0.0919586	123	92	4
GO:MF	GO:0008201	heparin binding	0.0919586	108	92	4
GO:MF	GO:0031720	haptoglobin binding	0.0919586	13	92	2
GO:MF	GO:0047021	15-hydroxyprostaglandin dehydrogenase (NADP+) activity	0.0919586	1	92	1
GO:MF	GO:0038147	C-X-C motif chemokine 12 receptor activity	0.0919586	1	92	1
GO:MF	GO:0016502	nucleotide receptor activity	0.0919586	21	92	2
GO:BP	GO:0050817	coagulation	0.0937639	119	89	5
GO:BP	GO:0007596	blood coagulation	0.0937639	117	89	5
GO:BP	GO:0042060	wound healing	0.0937639	264	89	7
GO:BP	GO:1990778	protein localization to cell periphery	0.0937639	265	89	7
GO:BP	GO:0006954	inflammatory response	0.0937639	431	89	9
GO:BP	GO:0070509	calcium ion import	0.0937639	63	89	4
GO:BP	GO:0051179	localization	0.0937639	5061	89	43
GO:BP	GO:0050818	regulation of coagulation	0.0937639	61	89	4
GO:BP	GO:0007599	hemostasis	0.0937639	119	89	5
GO:MF	GO:0004950	chemokine receptor activity	0.0956525	24	92	2
GO:MF	GO:0019957	C-C chemokine binding	0.0956525	22	92	2
GO:MF	GO:0016493	C-C chemokine receptor activity	0.0956525	23	92	2
GO:MF	GO:0019825	oxygen binding	0.0956525	23	92	2
GO:MF	GO:0005154	epidermal growth factor receptor binding	0.0956525	24	92	2
GO:MF	GO:0001637	G protein-coupled chemoattractant receptor activity	0.0956525	24	92	2
GO:CC	GO:1903440	amylin receptor complex	0.0978283	2	91	1
GO:CC	GO:0044421	extracellular region part	0.0978283	1312	91	14
GO:CC	GO:0005887	integral component of plasma membrane	0.0978283	1038	91	12
GO:CC	GO:0044448	cell cortex part	0.0978283	152	91	4
GO:CC	GO:0043259	laminin-10 complex	0.0978283	2	91	1
GO:CC	GO:0005606	laminin-1 complex	0.0978283	2	91	1
GO:CC	GO:0071914	prominosome	0.0978283	2	91	1
GO:CC	GO:0030018	Z disc	0.0988061	86	91	3
GO:MF	GO:0035586	purinergic receptor activity	0.100256	25	92	2
GO:MF	GO:0019956	chemokine binding	0.10484	26	92	2
GO:MF	GO:0031699	beta-3 adrenergic receptor binding	0.107279	2	92	1
GO:MF	GO:0016209	antioxidant activity	0.107279	79	92	3
GO:MF	GO:1901681	sulfur compound binding	0.107279	157	92	4
GO:MF	GO:0005539	glycosaminoglycan binding	0.107279	152	92	4
GO:MF	GO:0086059	voltage-gated calcium channel activity involved SA node cell action potential	0.107279	2	92	1
GO:MF	GO:0016415	octanoyltransferase activity	0.107279	2	92	1
GO:MF	GO:0016603	glutaminyl-peptide cyclotransferase activity	0.107279	2	92	1
GO:CC	GO:0030863	cortical cytoskeleton	0.108506	90	91	3
GO:CC	GO:0097442	CA3 pyramidal cell dendrite	0.114991	3	91	1
GO:CC	GO:1990769	proximal neuron projection	0.114991	3	91	1
GO:CC	GO:1903439	calcitonin family receptor complex	0.114991	3	91	1
GO:CC	GO:1903143	adrenomedullin receptor complex	0.114991	3	91	1
GO:CC	GO:0031092	platelet alpha granule membrane	0.114991	3	91	1
GO:CC	GO:0031226	intrinsic component of plasma membrane	0.114991	1096	91	12
GO:CC	GO:0031674	I band	0.114991	95	91	3
GO:MF	GO:0005231	excitatory extracellular ligand-gated ion channel activity	0.117873	31	92	2
GO:CC	GO:0005891	voltage-gated calcium channel complex	0.117991	37	91	2
GO:MF	GO:0017112	Rab guanyl-nucleotide exchange factor activity	0.120194	35	92	2
GO:MF	GO:0099635	voltage-gated calcium channel activity involved in positive regulation of presynaptic cytosolic calcium levels	0.120194	3	92	1
GO:MF	GO:0042806	fucose binding	0.120194	3	92	1
GO:MF	GO:0001530	lipopolysaccharide binding	0.120194	35	92	2
GO:MF	GO:0004896	cytokine receptor activity	0.120194	91	92	3
GO:MF	GO:0004969	histamine receptor activity	0.120194	3	92	1
GO:MF	GO:0005515	protein binding	0.120194	7570	92	53
GO:MF	GO:0001605	adrenomedullin receptor activity	0.120194	3	92	1
GO:MF	GO:0005125	cytokine activity	0.120194	169	92	4
GO:MF	GO:0097643	amylin receptor activity	0.120194	3	92	1
GO:MF	GO:0003779	actin binding	0.120194	361	92	6
GO:CC	GO:0016020	membrane	0.123938	8100	91	54
GO:MF	GO:0008047	enzyme activator activity	0.12439	373	92	6
GO:MF	GO:0004464	leukotriene-C4 synthase activity	0.129379	4	92	1
GO:MF	GO:0099626	voltage-gated calcium channel activity involved in regulation of presynaptic cytosolic calcium levels	0.129379	4	92	1
GO:MF	GO:0016807	cysteine-type carboxypeptidase activity	0.129379	4	92	1
GO:MF	GO:0097016	L27 domain binding	0.129379	4	92	1
GO:MF	GO:0019955	cytokine binding	0.129379	104	92	3
GO:MF	GO:0001875	lipopolysaccharide receptor activity	0.129379	4	92	1
GO:MF	GO:0070004	cysteine-type exopeptidase activity	0.129379	4	92	1
GO:MF	GO:0042277	peptide binding	0.129379	190	92	4
GO:MF	GO:0005245	voltage-gated calcium channel activity	0.129379	39	92	2
GO:MF	GO:0097642	calcitonin family receptor activity	0.129379	4	92	1
GO:MF	GO:0004687	myosin light chain kinase activity	0.129379	4	92	1
GO:MF	GO:0070851	growth factor receptor binding	0.130052	109	92	3
GO:MF	GO:0005261	cation channel activity	0.130052	291	92	5
GO:BP	GO:0008277	regulation of G protein-coupled receptor signaling pathway	0.133969	81	89	4
GO:BP	GO:0045744	negative regulation of G protein-coupled receptor signaling pathway	0.133969	36	89	3
GO:MF	GO:0048018	receptor ligand activity	0.137258	403	92	6
GO:MF	GO:0099511	voltage-gated calcium channel activity involved in regulation of cytosolic calcium levels	0.139188	5	92	1
GO:MF	GO:0004090	carbonyl reductase (NADPH) activity	0.139188	5	92	1
GO:MF	GO:0030546	signaling receptor activator activity	0.139188	410	92	6
GO:MF	GO:0005215	transporter activity	0.139188	1159	92	12
GO:MF	GO:0033691	sialic acid binding	0.139188	5	92	1
GO:MF	GO:0086007	voltage-gated calcium channel activity involved in cardiac muscle cell action potential	0.139188	5	92	1
GO:MF	GO:0015093	ferrous iron transmembrane transporter activity	0.139188	5	92	1
GO:BP	GO:0065007	biological regulation	0.139948	10598	89	71
GO:BP	GO:0070887	cellular response to chemical stimulus	0.139948	2216	89	23
GO:BP	GO:0072659	protein localization to plasma membrane	0.139948	220	89	6
GO:BP	GO:0050819	negative regulation of coagulation	0.139948	38	89	3
GO:MF	GO:0022803	passive transmembrane transporter activity	0.142552	419	92	6
GO:MF	GO:0015267	channel activity	0.142552	419	92	6
GO:CC	GO:0005757	mitochondrial permeability transition pore complex	0.14272	4	91	1
GO:BP	GO:0050878	regulation of body fluid levels	0.147352	227	89	6
GO:MF	GO:0016406	carnitine O-acyltransferase activity	0.150843	6	92	1
GO:MF	GO:0001664	G protein-coupled receptor binding	0.150843	218	92	4
GO:MF	GO:0016004	phospholipase activator activity	0.150843	6	92	1
GO:MF	GO:0045296	cadherin binding	0.150843	51	92	2
GO:MF	GO:0030545	receptor regulator activity	0.150843	431	92	6
GO:MF	GO:0032027	myosin light chain binding	0.150843	6	92	1
GO:MF	GO:0004931	extracellularly ATP-gated cation channel activity	0.160523	7	92	1
GO:MF	GO:0051117	ATPase binding	0.160523	56	92	2
GO:MF	GO:0035615	clathrin adaptor activity	0.160523	7	92	1
GO:MF	GO:0008083	growth factor activity	0.160523	130	92	3
GO:MF	GO:0016494	C-X-C chemokine receptor activity	0.160523	7	92	1
GO:MF	GO:0008140	cAMP response element binding protein binding	0.160523	7	92	1
GO:MF	GO:0002162	dystroglycan binding	0.160523	7	92	1
GO:MF	GO:0016907	G protein-coupled acetylcholine receptor activity	0.160523	7	92	1
GO:MF	GO:0033218	amide binding	0.162874	232	92	4
GO:MF	GO:0060229	lipase activator activity	0.162874	8	92	1
GO:MF	GO:0022890	inorganic cation transmembrane transporter activity	0.162874	580	92	7
GO:MF	GO:0097027	ubiquitin-protein transferase activator activity	0.162874	8	92	1
GO:MF	GO:0140312	cargo adaptor activity	0.162874	8	92	1
GO:MF	GO:0016176	superoxide-generating NADPH oxidase activator activity	0.162874	8	92	1
GO:MF	GO:0035381	ATP-gated ion channel activity	0.162874	8	92	1
GO:MF	GO:0005201	extracellular matrix structural constituent	0.162874	57	92	2
GO:MF	GO:0042289	MHC class II protein binding	0.162874	8	92	1
GO:MF	GO:0019870	potassium channel inhibitor activity	0.162874	8	92	1
GO:CC	GO:0014731	spectrin-associated cytoskeleton	0.166807	5	91	1
GO:CC	GO:0008091	spectrin	0.166807	5	91	1
GO:CC	GO:0099059	integral component of presynaptic active zone membrane	0.166807	5	91	1
GO:BP	GO:0031649	heat generation	0.168536	12	89	2
GO:BP	GO:0060326	cell chemotaxis	0.168536	246	89	6
GO:BP	GO:0019221	cytokine-mediated signaling pathway	0.168536	333	89	7
GO:BP	GO:0009611	response to wounding	0.168536	323	89	7
GO:BP	GO:0061041	regulation of wound healing	0.168536	99	89	4
GO:BP	GO:0051050	positive regulation of transport	0.168536	624	89	10
GO:MF	GO:0098960	postsynaptic neurotransmitter receptor activity	0.176755	63	92	2
GO:MF	GO:0017128	phospholipid scramblase activity	0.17736	9	92	1
GO:MF	GO:0005381	iron ion transmembrane transporter activity	0.17736	9	92	1
GO:MF	GO:0043177	organic acid binding	0.182426	150	92	3
GO:MF	GO:0019869	chloride channel inhibitor activity	0.18391	10	92	1
GO:MF	GO:0046624	sphingolipid transporter activity	0.18391	10	92	1
GO:MF	GO:0008331	high voltage-gated calcium channel activity	0.18391	10	92	1
GO:MF	GO:0005509	calcium ion binding	0.18391	611	92	7
GO:MF	GO:0070492	oligosaccharide binding	0.18391	10	92	1
GO:MF	GO:0032794	GTPase activating protein binding	0.18391	10	92	1
GO:CC	GO:0001725	stress fiber	0.185734	53	91	2
GO:CC	GO:0030027	lamellipodium	0.185734	128	91	3
GO:CC	GO:0097517	contractile actin filament bundle	0.185734	53	91	2
GO:CC	GO:0034704	calcium channel complex	0.185734	54	91	2
GO:CC	GO:0032437	cuticular plate	0.185734	6	91	1
GO:CC	GO:0030017	sarcomere	0.185734	131	91	3
GO:CC	GO:0097060	synaptic membrane	0.185734	228	91	4
GO:CC	GO:0043203	axon hillock	0.185734	6	91	1
GO:CC	GO:0098945	intrinsic component of presynaptic active zone membrane	0.188985	7	91	1
GO:CC	GO:0038037	G protein-coupled receptor dimeric complex	0.188985	7	91	1
GO:CC	GO:0043256	laminin complex	0.188985	7	91	1
GO:CC	GO:0005901	caveola	0.189132	57	91	2
GO:MF	GO:0031005	filamin binding	0.191225	11	92	1
GO:MF	GO:0005126	cytokine receptor binding	0.191225	262	92	4
GO:MF	GO:0017081	chloride channel regulator activity	0.191225	11	92	1
GO:MF	GO:0044548	S100 protein binding	0.191225	11	92	1
GO:MF	GO:0005243	gap junction channel activity	0.191225	11	92	1
GO:MF	GO:0045295	gamma-catenin binding	0.191225	11	92	1
GO:BP	GO:0072511	divalent inorganic cation transport	0.194382	344	89	7
GO:CC	GO:0044449	contractile fiber part	0.196359	141	91	3
GO:CC	GO:0032432	actin filament bundle	0.196359	59	91	2
GO:MF	GO:0005230	extracellular ligand-gated ion channel activity	0.19795	73	92	2
GO:MF	GO:0008324	cation transmembrane transporter activity	0.198777	636	92	7
GO:MF	GO:0005216	ion channel activity	0.199374	388	92	5
GO:MF	GO:0016846	carbon-sulfur lyase activity	0.199374	12	92	1
GO:MF	GO:0005149	interleukin-1 receptor binding	0.199374	12	92	1
GO:CC	GO:0016600	flotillin complex	0.201735	8	91	1
GO:MF	GO:1990380	Lys48-specific deubiquitinase activity	0.20353	13	92	1
GO:MF	GO:0045028	G protein-coupled purinergic nucleotide receptor activity	0.20353	13	92	1
GO:MF	GO:0010314	phosphatidylinositol-5-phosphate binding	0.20353	13	92	1
GO:MF	GO:0070064	proline-rich region binding	0.20353	13	92	1
GO:MF	GO:0008329	signaling pattern recognition receptor activity	0.20353	13	92	1
GO:MF	GO:0031690	adrenergic receptor binding	0.20353	13	92	1
GO:MF	GO:0001608	G protein-coupled nucleotide receptor activity	0.20353	13	92	1
GO:CC	GO:0042641	actomyosin	0.204194	62	91	2
GO:CC	GO:0030016	myofibril	0.204194	146	91	3
GO:CC	GO:0044425	membrane part	0.205038	6616	91	44
GO:CC	GO:1990454	L-type voltage-gated calcium channel complex	0.206669	9	91	1
GO:CC	GO:0097648	G protein-coupled receptor complex	0.206669	9	91	1
GO:CC	GO:0099568	cytoplasmic region	0.206669	364	91	5
GO:MF	GO:0030234	enzyme regulator activity	0.21225	799	92	8
GO:MF	GO:0038187	pattern recognition receptor activity	0.21225	14	92	1
GO:MF	GO:0008565	obsolete protein transporter activity	0.21225	14	92	1
GO:MF	GO:0017154	semaphorin receptor activity	0.21225	14	92	1
GO:MF	GO:0050839	cell adhesion molecule binding	0.214133	178	92	3
GO:BP	GO:0140352	export from cell	0.217001	723	89	10
GO:BP	GO:1900046	regulation of hemostasis	0.217001	59	89	3
GO:BP	GO:0036345	platelet maturation	0.217001	1	89	1
GO:BP	GO:0006810	transport	0.217001	3727	89	30
GO:BP	GO:0035590	purinergic nucleotide receptor signaling pathway	0.217001	21	89	2
GO:BP	GO:0055074	calcium ion homeostasis	0.217001	321	89	6
GO:BP	GO:0055082	cellular chemical homeostasis	0.217001	554	89	8
GO:BP	GO:0051222	positive regulation of protein transport	0.217001	266	89	5
GO:BP	GO:0055065	metal ion homeostasis	0.217001	469	89	7
GO:BP	GO:0051928	positive regulation of calcium ion transport	0.217001	69	89	3
GO:BP	GO:0051924	regulation of calcium ion transport	0.217001	150	89	4
GO:BP	GO:0051239	regulation of multicellular organismal process	0.217001	2256	89	20
GO:BP	GO:0003015	heart process	0.217001	158	89	4
GO:BP	GO:0006500	N-terminal protein palmitoylation	0.217001	2	89	1
GO:BP	GO:0035691	macrophage migration inhibitory factor signaling pathway	0.217001	3	89	1
GO:BP	GO:0051480	regulation of cytosolic calcium ion concentration	0.217001	227	89	5
GO:BP	GO:0002793	positive regulation of peptide secretion	0.217001	176	89	4
GO:BP	GO:0002554	serotonin secretion by platelet	0.217001	3	89	1
GO:BP	GO:0097647	amylin receptor signaling pathway	0.217001	2	89	1
GO:BP	GO:0002351	serotonin production involved in inflammatory response	0.217001	3	89	1
GO:BP	GO:0090325	regulation of locomotion involved in locomotory behavior	0.217001	2	89	1
GO:BP	GO:0090303	positive regulation of wound healing	0.217001	36	89	2
GO:BP	GO:0090279	regulation of calcium ion import	0.217001	27	89	2
GO:BP	GO:2000448	positive regulation of macrophage migration inhibitory factor signaling pathway	0.217001	2	89	1
GO:BP	GO:0030195	negative regulation of blood coagulation	0.217001	36	89	2
GO:BP	GO:0032940	secretion by cell	0.217001	687	89	9
GO:BP	GO:0032880	regulation of protein localization	0.217001	699	89	9
GO:BP	GO:0071310	cellular response to organic substance	0.217001	1768	89	17
GO:BP	GO:0032879	regulation of localization	0.217001	2029	89	19
GO:BP	GO:0030593	neutrophil chemotaxis	0.217001	80	89	3
GO:BP	GO:0090327	negative regulation of locomotion involved in locomotory behavior	0.217001	1	89	1
GO:BP	GO:0032743	positive regulation of interleukin-2 production	0.217001	27	89	2
GO:BP	GO:0071621	granulocyte chemotaxis	0.217001	96	89	3
GO:BP	GO:0086046	membrane depolarization during SA node cell action potential	0.217001	3	89	1
GO:BP	GO:2000768	positive regulation of nephron tubule epithelial cell differentiation	0.217001	2	89	1
GO:BP	GO:0071878	negative regulation of adenylate cyclase-activating adrenergic receptor signaling pathway	0.217001	2	89	1
GO:BP	GO:0071963	establishment or maintenance of cell polarity regulating cell shape	0.217001	1	89	1
GO:BP	GO:0072139	glomerular parietal epithelial cell differentiation	0.217001	2	89	1
GO:BP	GO:0072657	protein localization to membrane	0.217001	412	89	7
GO:BP	GO:0072503	cellular divalent inorganic cation homeostasis	0.217001	335	89	6
GO:BP	GO:0072507	divalent inorganic cation homeostasis	0.217001	351	89	6
GO:BP	GO:0032355	response to estradiol	0.217001	32	89	2
GO:BP	GO:0071396	cellular response to lipid	0.217001	375	89	6
GO:BP	GO:2000446	regulation of macrophage migration inhibitory factor signaling pathway	0.217001	3	89	1
GO:BP	GO:2000370	positive regulation of clathrin-dependent endocytosis	0.217001	1	89	1
GO:BP	GO:0030193	regulation of blood coagulation	0.217001	58	89	3
GO:BP	GO:0060341	regulation of cellular localization	0.217001	630	89	9
GO:BP	GO:0099703	induction of synaptic vesicle exocytosis by positive regulation of presynaptic cytosolic calcium ion concentration	0.217001	2	89	1
GO:BP	GO:0060345	spleen trabecula formation	0.217001	1	89	1
GO:BP	GO:0035587	purinergic receptor signaling pathway	0.217001	31	89	2
GO:BP	GO:0002121	inter-male aggressive behavior	0.217001	2	89	1
GO:BP	GO:0099533	positive regulation of presynaptic cytosolic calcium concentration	0.217001	2	89	1
GO:BP	GO:0060598	dichotomous subdivision of terminal units involved in mammary gland duct morphogenesis	0.217001	1	89	1
GO:BP	GO:0098869	cellular oxidant detoxification	0.217001	81	89	3
GO:BP	GO:0098754	detoxification	0.217001	97	89	3
GO:BP	GO:0001562	response to protozoan	0.217001	21	89	2
GO:BP	GO:0098662	inorganic cation transmembrane transport	0.217001	601	89	8
GO:BP	GO:0021812	neuronal-glial interaction involved in cerebral cortex radial glia guided migration	0.217001	2	89	1
GO:BP	GO:0098655	cation transmembrane transport	0.217001	686	89	9
GO:BP	GO:0065008	regulation of biological quality	0.217001	2991	89	26
GO:BP	GO:0065009	regulation of molecular function	0.217001	2218	89	20
GO:BP	GO:1902445	regulation of mitochondrial membrane permeability involved in programmed necrotic cell death	0.217001	2	89	1
GO:BP	GO:0035026	leading edge cell differentiation	0.217001	2	89	1
GO:BP	GO:2000276	negative regulation of oxidative phosphorylation uncoupler activity	0.217001	2	89	1
GO:BP	GO:0097646	calcitonin family receptor signaling pathway	0.217001	3	89	1
GO:BP	GO:0030003	cellular cation homeostasis	0.217001	463	89	7
GO:BP	GO:0034395	regulation of transcription from RNA polymerase II promoter in response to iron	0.217001	2	89	1
GO:BP	GO:0097237	cellular response to toxic substance	0.217001	157	89	4
GO:BP	GO:0070838	divalent metal ion transport	0.217001	342	89	6
GO:BP	GO:0002442	serotonin secretion involved in inflammatory response	0.217001	3	89	1
GO:BP	GO:0051049	regulation of transport	0.217001	1264	89	14
GO:BP	GO:0031651	negative regulation of heat generation	0.217001	1	89	1
GO:BP	GO:0010849	regulation of proton-transporting ATPase activity, rotational mechanism	0.217001	1	89	1
GO:BP	GO:0015669	gas transport	0.217001	23	89	2
GO:BP	GO:0040011	locomotion	0.217001	1381	89	14
GO:BP	GO:1903034	regulation of response to wounding	0.217001	120	89	4
GO:BP	GO:0017186	peptidyl-pyroglutamic acid biosynthetic process, using glutaminyl-peptide cyclotransferase	0.217001	2	89	1
GO:BP	GO:0038041	cross-receptor inhibition within G protein-coupled receptor heterodimer	0.217001	1	89	1
GO:BP	GO:1903988	iron ion export across plasma membrane	0.217001	1	89	1
GO:BP	GO:1990748	cellular detoxification	0.217001	88	89	3
GO:BP	GO:1905665	positive regulation of calcium ion import across plasma membrane	0.217001	1	89	1
GO:BP	GO:1905664	regulation of calcium ion import across plasma membrane	0.217001	3	89	1
GO:BP	GO:0010868	negative regulation of triglyceride biosynthetic process	0.217001	1	89	1
GO:BP	GO:0038127	ERBB signaling pathway	0.217001	81	89	3
GO:BP	GO:0016339	calcium-dependent cell-cell adhesion via plasma membrane cell adhesion molecules	0.217001	31	89	2
GO:BP	GO:1990410	adrenomedullin receptor signaling pathway	0.217001	3	89	1
GO:BP	GO:0006816	calcium ion transport	0.217001	299	89	6
GO:BP	GO:0050714	positive regulation of protein secretion	0.217001	165	89	4
GO:BP	GO:0007163	establishment or maintenance of cell polarity	0.217001	163	89	4
GO:BP	GO:0007204	positive regulation of cytosolic calcium ion concentration	0.217001	196	89	5
GO:BP	GO:0007173	epidermal growth factor receptor signaling pathway	0.217001	73	89	3
GO:BP	GO:1903076	regulation of protein localization to plasma membrane	0.217001	79	89	3
GO:BP	GO:0007188	adenylate cyclase-modulating G protein-coupled receptor signaling pathway	0.217001	176	89	4
GO:BP	GO:0043270	positive regulation of ion transport	0.217001	153	89	4
GO:BP	GO:1990266	neutrophil migration	0.217001	93	89	3
GO:BP	GO:0050789	regulation of biological process	0.217001	9931	89	65
GO:BP	GO:0048521	negative regulation of behavior	0.217001	3	89	1
GO:BP	GO:0050801	ion homeostasis	0.217001	582	89	8
GO:BP	GO:0046903	secretion	0.217001	794	89	10
GO:BP	GO:0018199	peptidyl-glutamine modification	0.217001	2	89	1
GO:BP	GO:0043269	regulation of ion transport	0.217001	447	89	7
GO:BP	GO:0050900	leukocyte migration	0.217001	265	89	5
GO:BP	GO:1904375	regulation of protein localization to cell periphery	0.217001	94	89	3
GO:BP	GO:0038159	C-X-C chemokine receptor CXCR4 signaling pathway	0.217001	1	89	1
GO:BP	GO:0038160	CXCL12-activated CXCR4 signaling pathway	0.217001	1	89	1
GO:BP	GO:0042330	taxis	0.217001	480	89	7
GO:BP	GO:0018009	N-terminal peptidyl-L-cysteine N-palmitoylation	0.217001	1	89	1
GO:BP	GO:0006887	exocytosis	0.217001	272	89	5
GO:BP	GO:0006935	chemotaxis	0.217001	478	89	7
GO:BP	GO:0010033	response to organic substance	0.217001	2078	89	19
GO:BP	GO:0042744	hydrogen peroxide catabolic process	0.217001	27	89	2
GO:BP	GO:1903522	regulation of blood circulation	0.217001	151	89	4
GO:BP	GO:0006875	cellular metal ion homeostasis	0.217001	416	89	7
GO:BP	GO:0006874	cellular calcium ion homeostasis	0.217001	309	89	6
GO:BP	GO:1903532	positive regulation of secretion by cell	0.217001	247	89	5
GO:BP	GO:0006873	cellular ion homeostasis	0.217001	474	89	7
GO:BP	GO:0051047	positive regulation of secretion	0.217001	267	89	5
GO:BP	GO:0045762	positive regulation of adenylate cyclase activity	0.217001	3	89	1
GO:BP	GO:0015671	oxygen transport	0.217001	19	89	2
GO:MF	GO:0022841	potassium ion leak channel activity	0.218115	15	92	1
GO:MF	GO:0016755	transferase activity, transferring amino-acyl groups	0.218115	15	92	1
GO:MF	GO:0055106	ubiquitin-protein transferase regulator activity	0.218115	15	92	1
GO:MF	GO:0016018	cyclosporin A binding	0.218115	15	92	1
GO:BP	GO:0010038	response to metal ion	0.222292	181	89	4
GO:BP	GO:0006811	ion transport	0.222542	1395	89	14
GO:BP	GO:1900047	negative regulation of hemostasis	0.222542	37	89	2
GO:BP	GO:0051234	establishment of localization	0.222542	3850	89	30
GO:BP	GO:1903827	regulation of cellular protein localization	0.222542	381	89	6
GO:BP	GO:0033993	response to lipid	0.222542	491	89	7
GO:CC	GO:0043292	contractile fiber	0.223033	156	91	3
GO:MF	GO:0099106	ion channel regulator activity	0.226694	88	92	2
GO:MF	GO:0022839	ion gated channel activity	0.226694	299	92	4
GO:MF	GO:0030742	GTP-dependent protein binding	0.226694	16	92	1
GO:MF	GO:0004602	glutathione peroxidase activity	0.226694	16	92	1
GO:BP	GO:0042592	homeostatic process	0.227801	1401	89	14
GO:CC	GO:0031252	cell leading edge	0.22842	265	91	4
GO:CC	GO:0031224	intrinsic component of membrane	0.22842	5622	91	38
GO:MF	GO:0099094	ligand-gated cation channel activity	0.229022	90	92	2
GO:MF	GO:0022842	narrow pore channel activity	0.229022	17	92	1
GO:MF	GO:0022829	wide pore channel activity	0.229022	17	92	1
GO:MF	GO:0005086	ARF guanyl-nucleotide exchange factor activity	0.229022	17	92	1
GO:MF	GO:0022848	acetylcholine-gated cation-selective channel activity	0.229022	17	92	1
GO:MF	GO:0022840	leak channel activity	0.229022	17	92	1
GO:CC	GO:0098796	membrane protein complex	0.229816	1052	91	10
GO:MF	GO:0022836	gated channel activity	0.233428	309	92	4
GO:CC	GO:0043194	axon initial segment	0.234286	11	91	1
GO:MF	GO:0005096	GTPase activator activity	0.235032	196	92	3
GO:MF	GO:0008238	exopeptidase activity	0.235032	94	92	2
GO:MF	GO:0030552	cAMP binding	0.235032	18	92	1
GO:MF	GO:0051371	muscle alpha-actinin binding	0.235032	18	92	1
GO:CC	GO:0005640	nuclear outer membrane	0.235393	14	91	1
GO:CC	GO:0099080	supramolecular complex	0.235393	663	91	7
GO:CC	GO:0099081	supramolecular polymer	0.235393	663	91	7
GO:CC	GO:0005856	cytoskeleton	0.235393	1682	91	14
GO:CC	GO:0097470	ribbon synapse	0.235393	12	91	1
GO:CC	GO:0031091	platelet alpha granule	0.235393	14	91	1
GO:CC	GO:0031588	nucleotide-activated protein kinase complex	0.235393	12	91	1
GO:CC	GO:0005913	cell-cell adherens junction	0.235393	81	91	2
GO:CC	GO:0005639	integral component of nuclear inner membrane	0.235393	13	91	1
GO:CC	GO:0031229	intrinsic component of nuclear inner membrane	0.235393	13	91	1
GO:CC	GO:0016021	integral component of membrane	0.235393	5547	91	37
GO:CC	GO:0099512	supramolecular fiber	0.235393	657	91	7
GO:CC	GO:0046930	pore complex	0.235393	14	91	1
GO:CC	GO:0044853	plasma membrane raft	0.235393	75	91	2
GO:CC	GO:0043020	NADPH oxidase complex	0.235393	13	91	1
GO:CC	GO:0042622	photoreceptor outer segment membrane	0.235393	14	91	1
GO:CC	GO:0044453	nuclear membrane part	0.235393	14	91	1
GO:CC	GO:0035102	PRC1 complex	0.235393	14	91	1
GO:CC	GO:0045211	postsynaptic membrane	0.235393	166	91	3
GO:BP	GO:1904951	positive regulation of establishment of protein localization	0.236494	283	89	5
GO:CC	GO:0005764	lysosome	0.241305	296	91	4
GO:CC	GO:0000323	lytic vacuole	0.241305	297	91	4
GO:MF	GO:0140303	intramembrane lipid transporter activity	0.24136	19	92	1
GO:MF	GO:0051059	NF-kappaB binding	0.24136	19	92	1
GO:MF	GO:0015026	coreceptor activity	0.24136	19	92	1
GO:BP	GO:0014070	response to organic cyclic compound	0.243225	504	89	7
GO:MF	GO:0005085	guanyl-nucleotide exchange factor activity	0.243546	202	92	3
GO:MF	GO:0005262	calcium channel activity	0.243967	98	92	2
GO:MF	GO:0042287	MHC protein binding	0.245411	20	92	1
GO:MF	GO:0070006	metalloaminopeptidase activity	0.245411	20	92	1
GO:MF	GO:0048027	mRNA 5'-UTR binding	0.245411	20	92	1
GO:CC	GO:0005576	extracellular region	0.248084	1736	91	14
GO:CC	GO:0034399	nuclear periphery	0.248084	87	91	2
GO:BP	GO:2000275	regulation of oxidative phosphorylation uncoupler activity	0.248916	4	89	1
GO:BP	GO:0042373	vitamin K metabolic process	0.248916	4	89	1
GO:BP	GO:0002248	connective tissue replacement involved in inflammatory response wound healing	0.248916	4	89	1
GO:BP	GO:0071896	protein localization to adherens junction	0.248916	4	89	1
GO:BP	GO:1900042	positive regulation of interleukin-2 secretion	0.248916	4	89	1
GO:BP	GO:0010572	positive regulation of platelet activation	0.248916	4	89	1
GO:BP	GO:0030043	actin filament fragmentation	0.248916	4	89	1
GO:BP	GO:0061844	antimicrobial humoral immune response mediated by antimicrobial peptide	0.248916	41	89	2
GO:BP	GO:0038146	chemokine (C-X-C motif) ligand 12 signaling pathway	0.248916	4	89	1
GO:BP	GO:0072602	interleukin-4 secretion	0.248916	4	89	1
GO:BP	GO:0042743	hydrogen peroxide metabolic process	0.248916	41	89	2
GO:BP	GO:0060750	epithelial cell proliferation involved in mammary gland duct elongation	0.248916	4	89	1
GO:BP	GO:2001206	positive regulation of osteoclast development	0.248916	4	89	1
GO:BP	GO:1903036	positive regulation of response to wounding	0.249581	42	89	2
GO:CC	GO:0048787	presynaptic active zone membrane	0.253955	16	91	1
GO:MF	GO:0015464	acetylcholine receptor activity	0.254082	21	92	1
GO:MF	GO:0038023	signaling receptor activity	0.254082	1931	92	15
GO:MF	GO:0030695	GTPase regulator activity	0.254082	210	92	3
GO:BP	GO:0097530	granulocyte migration	0.255687	111	89	3
GO:BP	GO:0019220	regulation of phosphate metabolic process	0.257059	1333	89	13
GO:BP	GO:0051174	regulation of phosphorus metabolic process	0.257059	1334	89	13
GO:BP	GO:1904781	positive regulation of protein localization to centrosome	0.257059	5	89	1
GO:BP	GO:0090209	negative regulation of triglyceride metabolic process	0.257059	5	89	1
GO:BP	GO:0002246	wound healing involved in inflammatory response	0.257059	5	89	1
GO:BP	GO:0042695	thelarche	0.257059	5	89	1
GO:BP	GO:0070613	regulation of protein processing	0.257059	46	89	2
GO:BP	GO:0034765	regulation of ion transmembrane transport	0.257059	308	89	5
GO:BP	GO:1903361	protein localization to basolateral plasma membrane	0.257059	5	89	1
GO:BP	GO:0003013	circulatory system process	0.257059	302	89	5
GO:BP	GO:0044828	negative regulation by host of viral genome replication	0.257059	5	89	1
GO:BP	GO:0017001	antibiotic catabolic process	0.257059	43	89	2
GO:BP	GO:0060613	fat pad development	0.257059	5	89	1
GO:BP	GO:0001820	serotonin secretion	0.257059	5	89	1
GO:BP	GO:0060744	mammary gland branching involved in thelarche	0.257059	5	89	1
GO:BP	GO:2000321	positive regulation of T-helper 17 cell differentiation	0.257059	5	89	1
GO:BP	GO:0060751	branch elongation involved in mammary gland duct branching	0.257059	5	89	1
GO:BP	GO:0098771	inorganic ion homeostasis	0.257059	533	89	7
GO:BP	GO:0032792	negative regulation of CREB transcription factor activity	0.257059	5	89	1
GO:BP	GO:0106072	negative regulation of adenylate cyclase-activating G protein-coupled receptor signaling pathway	0.257059	5	89	1
GO:BP	GO:0007320	insemination	0.257059	5	89	1
GO:BP	GO:0071681	cellular response to indole-3-methanol	0.257059	5	89	1
GO:BP	GO:0060372	regulation of atrial cardiac muscle cell membrane repolarization	0.257059	5	89	1
GO:BP	GO:0090188	negative regulation of pancreatic juice secretion	0.257059	5	89	1
GO:BP	GO:0048522	positive regulation of cellular process	0.257059	4108	89	31
GO:BP	GO:1903078	positive regulation of protein localization to plasma membrane	0.257059	45	89	2
GO:BP	GO:0007187	G protein-coupled receptor signaling pathway, coupled to cyclic nucleotide second messenger	0.257059	203	89	4
GO:BP	GO:0055080	cation homeostasis	0.257059	523	89	7
GO:BP	GO:0032663	regulation of interleukin-2 production	0.257059	45	89	2
GO:BP	GO:0019932	second-messenger-mediated signaling	0.257059	308	89	5
GO:BP	GO:2000643	positive regulation of early endosome to late endosome transport	0.257059	5	89	1
GO:BP	GO:0002118	aggressive behavior	0.257059	5	89	1
GO:BP	GO:0071680	response to indole-3-methanol	0.257059	5	89	1
GO:BP	GO:1904062	regulation of cation transmembrane transport	0.257064	211	89	4
GO:BP	GO:0071248	cellular response to metal ion	0.257064	121	89	3
GO:BP	GO:0006812	cation transport	0.257064	928	89	10
GO:BP	GO:1903317	regulation of protein maturation	0.257064	48	89	2
GO:BP	GO:0051187	cofactor catabolic process	0.257064	48	89	2
GO:BP	GO:0009653	anatomical structure morphogenesis	0.257064	2072	89	18
GO:BP	GO:0098660	inorganic ion transmembrane transport	0.257064	667	89	8
GO:BP	GO:0034220	ion transmembrane transport	0.257064	928	89	10
GO:BP	GO:0002260	lymphocyte homeostasis	0.257064	48	89	2
GO:BP	GO:0097709	connective tissue replacement	0.257351	6	89	1
GO:BP	GO:2000096	positive regulation of Wnt signaling pathway, planar cell polarity pathway	0.257351	6	89	1
GO:BP	GO:0090186	regulation of pancreatic juice secretion	0.257351	6	89	1
GO:BP	GO:0061045	negative regulation of wound healing	0.257351	50	89	2
GO:BP	GO:0048870	cell motility	0.257351	1220	89	12
GO:BP	GO:1904377	positive regulation of protein localization to cell periphery	0.257351	50	89	2
GO:BP	GO:0099509	regulation of presynaptic cytosolic calcium ion concentration	0.257351	6	89	1
GO:BP	GO:1903651	positive regulation of cytoplasmic transport	0.257351	6	89	1
GO:BP	GO:0035234	ectopic germ cell programmed cell death	0.257351	6	89	1
GO:BP	GO:1905475	regulation of protein localization to membrane	0.257351	126	89	3
GO:BP	GO:1900040	regulation of interleukin-2 secretion	0.257351	6	89	1
GO:BP	GO:2000698	positive regulation of epithelial cell differentiation involved in kidney development	0.257351	6	89	1
GO:BP	GO:0051674	localization of cell	0.257351	1220	89	12
GO:BP	GO:0019725	cellular homeostasis	0.257351	674	89	8
GO:BP	GO:0032623	interleukin-2 production	0.257351	50	89	2
GO:BP	GO:0006498	N-terminal protein lipidation	0.257351	6	89	1
GO:BP	GO:0099624	atrial cardiac muscle cell membrane repolarization	0.257351	6	89	1
GO:BP	GO:0022408	negative regulation of cell-cell adhesion	0.257351	127	89	3
GO:BP	GO:0010739	positive regulation of protein kinase A signaling	0.257351	6	89	1
GO:BP	GO:0046543	development of secondary female sexual characteristics	0.257351	6	89	1
GO:BP	GO:0070245	positive regulation of thymocyte apoptotic process	0.257351	6	89	1
GO:BP	GO:0045216	cell-cell junction organization	0.257351	124	89	3
GO:BP	GO:0090324	negative regulation of oxidative phosphorylation	0.257351	6	89	1
GO:BP	GO:2000302	positive regulation of synaptic vesicle exocytosis	0.257351	6	89	1
GO:BP	GO:0008016	regulation of heart contraction	0.257351	122	89	3
GO:BP	GO:0071222	cellular response to lipopolysaccharide	0.257351	126	89	3
GO:BP	GO:1903829	positive regulation of cellular protein localization	0.257351	213	89	4
GO:BP	GO:0030001	metal ion transport	0.257351	672	89	8
GO:BP	GO:2000318	positive regulation of T-helper 17 type immune response	0.257351	6	89	1
GO:BP	GO:0045766	positive regulation of angiogenesis	0.257351	124	89	3
GO:MF	GO:0004888	transmembrane signaling receptor activity	0.257964	1783	92	14
GO:MF	GO:0016247	channel regulator activity	0.260197	105	92	2
GO:BP	GO:0044057	regulation of system process	0.263682	329	89	5
GO:MF	GO:0005319	lipid transporter activity	0.265156	107	92	2
GO:MF	GO:0008289	lipid binding	0.265156	604	92	6
GO:CC	GO:0043198	dendritic shaft	0.2664	17	91	1
GO:BP	GO:1903012	positive regulation of bone development	0.269903	7	89	1
GO:BP	GO:0007197	adenylate cyclase-inhibiting G protein-coupled acetylcholine receptor signaling pathway	0.269903	7	89	1
GO:BP	GO:1901379	regulation of potassium ion transmembrane transport	0.269903	55	89	2
GO:BP	GO:0086018	SA node cell to atrial cardiac muscle cell signaling	0.269903	7	89	1
GO:BP	GO:0086015	SA node cell action potential	0.269903	7	89	1
GO:BP	GO:0019730	antimicrobial humoral response	0.269903	54	89	2
GO:BP	GO:0016477	cell migration	0.269903	1108	89	11
GO:BP	GO:0050851	antigen receptor-mediated signaling pathway	0.269903	131	89	3
GO:BP	GO:0090594	inflammatory response to wounding	0.269903	7	89	1
GO:BP	GO:0030157	pancreatic juice secretion	0.269903	7	89	1
GO:BP	GO:0003056	regulation of vascular smooth muscle contraction	0.269903	7	89	1
GO:BP	GO:0050867	positive regulation of cell activation	0.269903	230	89	4
GO:BP	GO:0045656	negative regulation of monocyte differentiation	0.269903	7	89	1
GO:BP	GO:0002576	platelet degranulation	0.269903	7	89	1
GO:BP	GO:1903288	positive regulation of potassium ion import across plasma membrane	0.269903	7	89	1
GO:BP	GO:0071281	cellular response to iron ion	0.269903	7	89	1
GO:BP	GO:1904018	positive regulation of vasculature development	0.269903	134	89	3
GO:BP	GO:0098703	calcium ion import across plasma membrane	0.269903	7	89	1
GO:BP	GO:0071241	cellular response to inorganic substance	0.269903	131	89	3
GO:BP	GO:0001660	fever generation	0.269903	7	89	1
GO:BP	GO:0031650	regulation of heat generation	0.269903	7	89	1
GO:BP	GO:0086070	SA node cell to atrial cardiac muscle cell communication	0.269903	7	89	1
GO:BP	GO:0106070	regulation of adenylate cyclase-activating G protein-coupled receptor signaling pathway	0.269903	7	89	1
GO:BP	GO:0070970	interleukin-2 secretion	0.269903	7	89	1
GO:BP	GO:0071219	cellular response to molecule of bacterial origin	0.269903	132	89	3
GO:BP	GO:0048878	chemical homeostasis	0.269903	839	89	9
GO:MF	GO:0022857	transmembrane transporter activity	0.274909	1047	92	9
GO:MF	GO:0070273	phosphatidylinositol-4-phosphate binding	0.274909	24	92	1
GO:MF	GO:0060089	molecular transducer activity	0.274909	1972	92	15
GO:MF	GO:0005516	calmodulin binding	0.274909	111	92	2
GO:BP	GO:0044093	positive regulation of molecular function	0.275078	1259	89	12
GO:MF	GO:0030594	neurotransmitter receptor activity	0.277313	112	92	2
GO:CC	GO:0000145	exocyst	0.278518	18	91	1
GO:BP	GO:0050870	positive regulation of T cell activation	0.278908	138	89	3
GO:BP	GO:1901700	response to oxygen-containing compound	0.278922	982	89	10
GO:MF	GO:0015085	calcium ion transmembrane transporter activity	0.279702	113	92	2
GO:BP	GO:0033085	negative regulation of T cell differentiation in thymus	0.281698	8	89	1
GO:BP	GO:0019370	leukotriene biosynthetic process	0.281698	8	89	1
GO:BP	GO:0035090	maintenance of apical/basal cell polarity	0.281698	8	89	1
GO:BP	GO:0051246	regulation of protein metabolic process	0.281698	2170	89	18
GO:BP	GO:0045199	maintenance of epithelial cell apical/basal polarity	0.281698	8	89	1
GO:BP	GO:0043085	positive regulation of catalytic activity	0.281698	990	89	10
GO:BP	GO:0051547	regulation of keratinocyte migration	0.281698	8	89	1
GO:BP	GO:0051549	positive regulation of keratinocyte migration	0.281698	8	89	1
GO:BP	GO:0051601	exocyst localization	0.281698	8	89	1
GO:BP	GO:0051791	medium-chain fatty acid metabolic process	0.281698	8	89	1
GO:BP	GO:0007154	cell communication	0.281698	5654	89	39
GO:BP	GO:0045217	cell-cell junction maintenance	0.281698	8	89	1
GO:BP	GO:0071345	cellular response to cytokine stimulus	0.281698	594	89	7
GO:BP	GO:0045136	development of secondary sexual characteristics	0.281698	8	89	1
GO:BP	GO:0007620	copulation	0.281698	8	89	1
GO:BP	GO:0030168	platelet activation	0.281698	60	89	2
GO:BP	GO:1904779	regulation of protein localization to centrosome	0.281698	8	89	1
GO:BP	GO:0086103	G protein-coupled receptor signaling pathway involved in heart process	0.281698	8	89	1
GO:BP	GO:1903286	regulation of potassium ion import	0.281698	8	89	1
GO:BP	GO:1902531	regulation of intracellular signal transduction	0.281698	1273	89	12
GO:BP	GO:1902656	calcium ion import into cytosol	0.281698	8	89	1
GO:BP	GO:0007166	cell surface receptor signaling pathway	0.283834	2029	89	17
GO:BP	GO:1903035	negative regulation of response to wounding	0.283834	61	89	2
GO:BP	GO:0010959	regulation of metal ion transport	0.28453	244	89	4
GO:BP	GO:0007159	leukocyte cell-cell adhesion	0.287126	245	89	4
GO:MF	GO:0008200	ion channel inhibitor activity	0.28852	26	92	1
GO:BP	GO:0009636	response to toxic substance	0.289729	246	89	4
GO:CC	GO:0005922	connexin complex	0.290317	19	91	1
GO:BP	GO:0070374	positive regulation of ERK1 and ERK2 cascade	0.290636	146	89	3
GO:CC	GO:0044456	synapse part	0.294023	593	91	6
GO:CC	GO:0031965	nuclear membrane	0.294023	207	91	3
GO:MF	GO:0005102	signaling receptor binding	0.294106	1222	92	10
GO:BP	GO:0060391	positive regulation of SMAD protein signal transduction	0.294782	9	89	1
GO:BP	GO:0060047	heart contraction	0.294782	149	89	3
GO:BP	GO:2000369	regulation of clathrin-dependent endocytosis	0.294782	9	89	1
GO:BP	GO:1903039	positive regulation of leukocyte cell-cell adhesion	0.294782	148	89	3
GO:BP	GO:0071285	cellular response to lithium ion	0.294782	9	89	1
GO:BP	GO:0019722	calcium-mediated signaling	0.294782	150	89	3
GO:BP	GO:2000641	regulation of early endosome to late endosome transport	0.294782	9	89	1
GO:BP	GO:0002429	immune response-activating cell surface receptor signaling pathway	0.294782	149	89	3
GO:BP	GO:0010226	response to lithium ion	0.294782	9	89	1
GO:BP	GO:0043266	regulation of potassium ion transport	0.294782	63	89	2
GO:BP	GO:0031987	locomotion involved in locomotory behavior	0.294782	9	89	1
GO:BP	GO:0060600	dichotomous subdivision of an epithelial terminal unit	0.294782	9	89	1
GO:BP	GO:0009437	carnitine metabolic process	0.294782	9	89	1
GO:BP	GO:0051014	actin filament severing	0.294782	9	89	1
GO:BP	GO:0040012	regulation of locomotion	0.294782	741	89	8
GO:BP	GO:0006691	leukotriene metabolic process	0.294782	9	89	1
GO:MF	GO:0016248	channel inhibitor activity	0.295399	27	92	1
GO:MF	GO:0051537	2 iron, 2 sulfur cluster binding	0.302068	28	92	1
GO:MF	GO:0004364	glutathione transferase activity	0.302068	28	92	1
GO:BP	GO:0071216	cellular response to biotic stimulus	0.302567	152	89	3
GO:BP	GO:0006898	receptor-mediated endocytosis	0.302567	152	89	3
GO:BP	GO:0007186	G protein-coupled receptor signaling pathway	0.302983	1759	89	15
GO:BP	GO:0034762	regulation of transmembrane transport	0.302983	369	89	5
GO:BP	GO:0070831	basement membrane assembly	0.304387	10	89	1
GO:BP	GO:2001204	regulation of osteoclast development	0.304387	10	89	1
GO:BP	GO:0007268	chemical synaptic transmission	0.304387	497	89	6
GO:BP	GO:0051716	cellular response to stimulus	0.304387	6458	89	43
GO:BP	GO:0045761	regulation of adenylate cyclase activity	0.304387	10	89	1
GO:BP	GO:0033623	regulation of integrin activation	0.304387	10	89	1
GO:BP	GO:0032412	regulation of ion transmembrane transporter activity	0.304387	153	89	3
GO:BP	GO:0097529	myeloid leukocyte migration	0.304387	155	89	3
GO:BP	GO:0048518	positive regulation of biological process	0.304387	4700	89	33
GO:BP	GO:1901879	regulation of protein depolymerization	0.304387	67	89	2
GO:BP	GO:0001776	leukocyte homeostasis	0.304387	68	89	2
GO:BP	GO:0098916	anterograde trans-synaptic signaling	0.304387	497	89	6
GO:BP	GO:0001921	positive regulation of receptor recycling	0.304387	10	89	1
GO:BP	GO:0035556	intracellular signal transduction	0.304387	2081	89	17
GO:BP	GO:2000651	positive regulation of sodium ion transmembrane transporter activity	0.304387	10	89	1
GO:BP	GO:0006952	defense response	0.304387	1028	89	10
GO:BP	GO:0045086	positive regulation of interleukin-2 biosynthetic process	0.304387	10	89	1
GO:BP	GO:0008284	positive regulation of cell population proliferation	0.304387	625	89	7
GO:BP	GO:0055085	transmembrane transport	0.305302	1326	89	12
GO:BP	GO:1902106	negative regulation of leukocyte differentiation	0.307906	69	89	2
GO:BP	GO:0002768	immune response-regulating cell surface receptor signaling pathway	0.309892	158	89	3
GO:BP	GO:0034331	cell junction maintenance	0.310877	11	89	1
GO:BP	GO:0098659	inorganic cation import across plasma membrane	0.310877	72	89	2
GO:BP	GO:0060586	multicellular organismal iron ion homeostasis	0.310877	11	89	1
GO:BP	GO:2000095	regulation of Wnt signaling pathway, planar cell polarity pathway	0.310877	11	89	1
GO:BP	GO:0042102	positive regulation of T cell proliferation	0.310877	72	89	2
GO:BP	GO:0044793	negative regulation by host of viral process	0.310877	11	89	1
GO:BP	GO:0030836	positive regulation of actin filament depolymerization	0.310877	11	89	1
GO:BP	GO:0099537	trans-synaptic signaling	0.310877	505	89	6
GO:BP	GO:0048729	tissue morphogenesis	0.310877	508	89	6
GO:BP	GO:0099587	inorganic ion import across plasma membrane	0.310877	72	89	2
GO:BP	GO:2000052	positive regulation of non-canonical Wnt signaling pathway	0.310877	11	89	1
GO:BP	GO:0070234	positive regulation of T cell apoptotic process	0.310877	11	89	1
GO:BP	GO:1903649	regulation of cytoplasmic transport	0.310877	11	89	1
GO:BP	GO:0022898	regulation of transmembrane transporter activity	0.310877	160	89	3
GO:BP	GO:0072182	regulation of nephron tubule epithelial cell differentiation	0.310877	11	89	1
GO:BP	GO:1902414	protein localization to cell junction	0.310877	11	89	1
GO:BP	GO:0006577	amino-acid betaine metabolic process	0.310877	11	89	1
GO:BP	GO:0030011	maintenance of cell polarity	0.310877	11	89	1
GO:BP	GO:0051798	positive regulation of hair follicle development	0.310877	11	89	1
GO:BP	GO:0042325	regulation of phosphorylation	0.310877	1197	89	11
GO:BP	GO:0023052	signaling	0.310877	5605	89	38
GO:BP	GO:1901701	cellular response to oxygen-containing compound	0.310877	766	89	8
GO:MF	GO:0015276	ligand-gated ion channel activity	0.316325	126	92	2
GO:MF	GO:0015318	inorganic molecular entity transmembrane transporter activity	0.316325	797	92	7
GO:MF	GO:0022834	ligand-gated channel activity	0.316325	126	92	2
GO:MF	GO:0060589	nucleoside-triphosphatase regulator activity	0.316325	244	92	3
GO:BP	GO:0009605	response to external stimulus	0.316784	1803	89	15
GO:BP	GO:1905477	positive regulation of protein localization to membrane	0.316784	73	89	2
GO:CC	GO:0044430	cytoskeletal part	0.316995	1353	91	11
GO:MF	GO:0030551	cyclic nucleotide binding	0.320881	31	92	1
GO:MF	GO:0005088	Ras guanyl-nucleotide exchange factor activity	0.320881	128	92	2
GO:MF	GO:0022843	voltage-gated cation channel activity	0.322889	129	92	2
GO:BP	GO:0051897	positive regulation of protein kinase B signaling	0.323578	74	89	2
GO:BP	GO:0042635	positive regulation of hair cycle	0.323816	12	89	1
GO:BP	GO:0006837	serotonin transport	0.323816	12	89	1
GO:BP	GO:0030259	lipid glycosylation	0.323816	12	89	1
GO:BP	GO:0010866	regulation of triglyceride biosynthetic process	0.323816	12	89	1
GO:BP	GO:0035589	G protein-coupled purinergic nucleotide receptor signaling pathway	0.323816	12	89	1
GO:BP	GO:0099171	presynaptic modulation of chemical synaptic transmission	0.323816	12	89	1
GO:BP	GO:0048245	eosinophil chemotaxis	0.323816	12	89	1
GO:BP	GO:0071786	endoplasmic reticulum tubular network organization	0.323816	12	89	1
GO:BP	GO:0060457	negative regulation of digestive system process	0.323816	12	89	1
GO:BP	GO:0090280	positive regulation of calcium ion import	0.323816	12	89	1
GO:BP	GO:0099536	synaptic signaling	0.323816	519	89	6
GO:BP	GO:0010623	programmed cell death involved in cell development	0.323816	12	89	1
GO:BP	GO:0032409	regulation of transporter activity	0.323816	168	89	3
GO:BP	GO:0034097	response to cytokine	0.328614	655	89	7
GO:BP	GO:0015936	coenzyme A metabolic process	0.33101	13	89	1
GO:BP	GO:1904064	positive regulation of cation transmembrane transport	0.33101	79	89	2
GO:BP	GO:0045721	negative regulation of gluconeogenesis	0.33101	13	89	1
GO:BP	GO:0060628	regulation of ER to Golgi vesicle-mediated transport	0.33101	13	89	1
GO:BP	GO:0051546	keratinocyte migration	0.33101	13	89	1
GO:BP	GO:0072160	nephron tubule epithelial cell differentiation	0.33101	13	89	1
GO:BP	GO:0022409	positive regulation of cell-cell adhesion	0.33101	171	89	3
GO:BP	GO:0050868	negative regulation of T cell activation	0.33101	79	89	2
GO:BP	GO:0010155	regulation of proton transport	0.33101	13	89	1
GO:BP	GO:0044827	modulation by host of viral genome replication	0.33101	13	89	1
GO:BP	GO:0001956	positive regulation of neurotransmitter secretion	0.33101	13	89	1
GO:BP	GO:0031424	keratinization	0.33101	13	89	1
GO:BP	GO:0071243	cellular response to arsenic-containing substance	0.33101	13	89	1
GO:BP	GO:0070230	positive regulation of lymphocyte apoptotic process	0.33101	13	89	1
GO:BP	GO:0031281	positive regulation of cyclase activity	0.33101	13	89	1
GO:BP	GO:1902307	positive regulation of sodium ion transmembrane transport	0.33101	13	89	1
GO:BP	GO:0010738	regulation of protein kinase A signaling	0.33101	13	89	1
GO:BP	GO:0070243	regulation of thymocyte apoptotic process	0.33101	13	89	1
GO:BP	GO:2000319	regulation of T-helper 17 cell differentiation	0.33101	13	89	1
GO:BP	GO:0030595	leukocyte chemotaxis	0.33101	171	89	3
GO:BP	GO:0071407	cellular response to organic cyclic compound	0.33101	402	89	5
GO:BP	GO:0010035	response to inorganic substance	0.332118	285	89	4
GO:BP	GO:0050708	regulation of protein secretion	0.332118	285	89	4
GO:MF	GO:0046915	transition metal ion transmembrane transporter activity	0.334285	33	92	1
GO:MF	GO:0008374	O-acyltransferase activity	0.334285	33	92	1
GO:BP	GO:0035313	wound healing, spreading of epidermal cells	0.335214	14	89	1
GO:BP	GO:0022407	regulation of cell-cell adhesion	0.335214	287	89	4
GO:BP	GO:0051349	positive regulation of lyase activity	0.335214	14	89	1
GO:BP	GO:0034446	substrate adhesion-dependent cell spreading	0.335214	81	89	2
GO:BP	GO:1901881	positive regulation of protein depolymerization	0.335214	14	89	1
GO:BP	GO:0051046	regulation of secretion	0.335214	537	89	6
GO:BP	GO:0050855	regulation of B cell receptor signaling pathway	0.335214	14	89	1
GO:BP	GO:0051336	regulation of hydrolase activity	0.335214	955	89	9
GO:BP	GO:0001932	regulation of protein phosphorylation	0.335214	1098	89	10
GO:BP	GO:0090201	negative regulation of release of cytochrome c from mitochondria	0.335214	14	89	1
GO:BP	GO:0072112	glomerular visceral epithelial cell differentiation	0.335214	14	89	1
GO:BP	GO:0072677	eosinophil migration	0.335214	14	89	1
GO:BP	GO:0071805	potassium ion transmembrane transport	0.335214	179	89	3
GO:BP	GO:0086012	membrane depolarization during cardiac muscle cell action potential	0.335214	14	89	1
GO:BP	GO:0060766	negative regulation of androgen receptor signaling pathway	0.335214	14	89	1
GO:BP	GO:0010766	negative regulation of sodium ion transport	0.335214	14	89	1
GO:BP	GO:0010646	regulation of cell communication	0.335214	2494	89	19
GO:BP	GO:0032780	negative regulation of ATPase activity	0.335214	14	89	1
GO:BP	GO:0010039	response to iron ion	0.335214	14	89	1
GO:BP	GO:0045624	positive regulation of T-helper cell differentiation	0.335214	14	89	1
GO:BP	GO:0061318	renal filtration cell differentiation	0.335214	14	89	1
GO:BP	GO:0051000	positive regulation of nitric-oxide synthase activity	0.335214	14	89	1
GO:BP	GO:0010923	negative regulation of phosphatase activity	0.335663	83	89	2
GO:BP	GO:0008015	blood circulation	0.335663	292	89	4
GO:BP	GO:0032268	regulation of cellular protein metabolic process	0.335663	2019	89	16
GO:BP	GO:0050790	regulation of catalytic activity	0.335663	1706	89	14
GO:BP	GO:0015672	monovalent inorganic cation transport	0.335663	414	89	5
GO:BP	GO:0048856	anatomical structure development	0.335663	4163	89	29
GO:BP	GO:0051240	positive regulation of multicellular organismal process	0.336541	1253	89	11
GO:BP	GO:0043011	myeloid dendritic cell differentiation	0.337172	15	89	1
GO:BP	GO:0023051	regulation of signaling	0.337172	2509	89	19
GO:BP	GO:2000696	regulation of epithelial cell differentiation involved in kidney development	0.337172	15	89	1
GO:BP	GO:0030322	stabilization of membrane potential	0.337172	15	89	1
GO:BP	GO:0003429	growth plate cartilage chondrocyte morphogenesis	0.337172	15	89	1
GO:BP	GO:0003414	chondrocyte morphogenesis involved in endochondral bone morphogenesis	0.337172	15	89	1
GO:BP	GO:0043271	negative regulation of ion transport	0.337172	84	89	2
GO:BP	GO:2000316	regulation of T-helper 17 type immune response	0.337172	15	89	1
GO:BP	GO:0090171	chondrocyte morphogenesis	0.337172	15	89	1
GO:BP	GO:0043951	negative regulation of cAMP-mediated signaling	0.337172	15	89	1
GO:BP	GO:0045076	regulation of interleukin-2 biosynthetic process	0.337172	15	89	1
GO:BP	GO:0043547	positive regulation of GTPase activity	0.337172	296	89	4
GO:BP	GO:0072643	interferon-gamma secretion	0.337172	15	89	1
GO:BP	GO:0007213	G protein-coupled acetylcholine receptor signaling pathway	0.337172	15	89	1
GO:BP	GO:0036035	osteoclast development	0.337172	15	89	1
GO:BP	GO:0070050	neuron cellular homeostasis	0.337172	15	89	1
GO:BP	GO:0072311	glomerular epithelial cell differentiation	0.337172	15	89	1
GO:BP	GO:0072676	lymphocyte migration	0.337172	85	89	2
GO:BP	GO:0006928	movement of cell or subcellular component	0.337172	1566	89	13
GO:MF	GO:0005080	protein kinase C binding	0.338045	34	92	1
GO:MF	GO:0017046	peptide hormone binding	0.338045	34	92	1
GO:MF	GO:0032266	phosphatidylinositol-3-phosphate binding	0.338045	34	92	1
GO:BP	GO:0034767	positive regulation of ion transmembrane transport	0.339951	86	89	2
GO:BP	GO:1903077	negative regulation of protein localization to plasma membrane	0.341945	16	89	1
GO:BP	GO:0034755	iron ion transmembrane transport	0.341945	16	89	1
GO:BP	GO:0001919	regulation of receptor recycling	0.341945	16	89	1
GO:BP	GO:0046685	response to arsenic-containing substance	0.341945	16	89	1
GO:BP	GO:0003422	growth plate cartilage morphogenesis	0.341945	16	89	1
GO:BP	GO:0010942	positive regulation of cell death	0.341945	427	89	5
GO:BP	GO:0043244	regulation of protein complex disassembly	0.341945	88	89	2
GO:BP	GO:0032496	response to lipopolysaccharide	0.341945	187	89	3
GO:BP	GO:0016075	rRNA catabolic process	0.341945	16	89	1
GO:BP	GO:0010647	positive regulation of cell communication	0.341945	1275	89	11
GO:BP	GO:0019222	regulation of metabolic process	0.341945	5071	89	34
GO:BP	GO:1900048	positive regulation of hemostasis	0.341945	16	89	1
GO:BP	GO:0007009	plasma membrane organization	0.341945	88	89	2
GO:BP	GO:0045655	regulation of monocyte differentiation	0.341945	16	89	1
GO:BP	GO:0051247	positive regulation of protein metabolic process	0.341945	1277	89	11
GO:BP	GO:0002791	regulation of peptide secretion	0.341945	303	89	4
GO:BP	GO:0030194	positive regulation of blood coagulation	0.341945	16	89	1
GO:BP	GO:0070242	thymocyte apoptotic process	0.341945	16	89	1
GO:BP	GO:0072010	glomerular epithelium development	0.341945	16	89	1
GO:BP	GO:0008219	cell death	0.341945	1419	89	12
GO:BP	GO:0060219	camera-type eye photoreceptor cell differentiation	0.341945	16	89	1
GO:BP	GO:0009966	regulation of signal transduction	0.342992	2214	89	17
GO:BP	GO:0016999	antibiotic metabolic process	0.342992	89	89	2
GO:MF	GO:0046873	metal ion transmembrane transporter activity	0.343254	395	92	4
GO:BP	GO:0010955	negative regulation of protein processing	0.343401	17	89	1
GO:BP	GO:0060749	mammary gland alveolus development	0.343401	17	89	1
GO:BP	GO:0014829	vascular smooth muscle contraction	0.343401	17	89	1
GO:BP	GO:0023056	positive regulation of signaling	0.343401	1281	89	11
GO:BP	GO:1903010	regulation of bone development	0.343401	17	89	1
GO:BP	GO:0050820	positive regulation of coagulation	0.343401	17	89	1
GO:BP	GO:0032012	regulation of ARF protein signal transduction	0.343401	17	89	1
GO:BP	GO:0035305	negative regulation of dephosphorylation	0.343401	90	89	2
GO:BP	GO:0051261	protein depolymerization	0.343401	91	89	2
GO:BP	GO:0042730	fibrinolysis	0.343401	17	89	1
GO:BP	GO:0032011	ARF protein signal transduction	0.343401	17	89	1
GO:BP	GO:0072593	reactive oxygen species metabolic process	0.343401	193	89	3
GO:BP	GO:0050908	detection of light stimulus involved in visual perception	0.343401	17	89	1
GO:BP	GO:0050962	detection of light stimulus involved in sensory perception	0.343401	17	89	1
GO:BP	GO:1903038	negative regulation of leukocyte cell-cell adhesion	0.343401	90	89	2
GO:BP	GO:0035584	calcium-mediated signaling using intracellular calcium source	0.343401	17	89	1
GO:BP	GO:0007165	signal transduction	0.343401	5263	89	35
GO:BP	GO:0042094	interleukin-2 biosynthetic process	0.343401	17	89	1
GO:BP	GO:0061377	mammary gland lobule development	0.343401	17	89	1
GO:BP	GO:0044092	negative regulation of molecular function	0.343401	846	89	8
GO:BP	GO:0050715	positive regulation of cytokine secretion	0.343401	91	89	2
GO:BP	GO:1903318	negative regulation of protein maturation	0.343401	17	89	1
GO:BP	GO:0010256	endomembrane system organization	0.343401	308	89	4
GO:BP	GO:0017121	plasma membrane phospholipid scrambling	0.343401	17	89	1
GO:BP	GO:0050852	T cell receptor signaling pathway	0.344699	92	89	2
GO:BP	GO:0006813	potassium ion transport	0.344866	195	89	3
GO:BP	GO:0007162	negative regulation of cell adhesion	0.344866	195	89	3
GO:BP	GO:0051251	positive regulation of lymphocyte activation	0.348221	196	89	3
GO:BP	GO:0006836	neurotransmitter transport	0.351582	197	89	3
GO:BP	GO:0006915	apoptotic process	0.351722	1300	89	11
GO:MF	GO:0072509	divalent inorganic cation transmembrane transporter activity	0.352302	36	92	1
GO:BP	GO:0071392	cellular response to estradiol stimulus	0.352707	18	89	1
GO:BP	GO:1904376	negative regulation of protein localization to cell periphery	0.352707	18	89	1
GO:BP	GO:0050901	leukocyte tethering or rolling	0.352707	18	89	1
GO:BP	GO:0007043	cell-cell junction assembly	0.352707	94	89	2
GO:BP	GO:0046688	response to copper ion	0.352707	18	89	1
GO:BP	GO:0060602	branch elongation of an epithelium	0.352707	18	89	1
GO:BP	GO:0033622	integrin activation	0.352707	18	89	1
GO:BP	GO:0060390	regulation of SMAD protein signal transduction	0.352707	18	89	1
GO:MF	GO:0099589	serotonin receptor activity	0.353257	38	92	1
GO:MF	GO:0004993	G protein-coupled serotonin receptor activity	0.353257	38	92	1
GO:MF	GO:0004177	aminopeptidase activity	0.353257	38	92	1
GO:MF	GO:0001540	amyloid-beta binding	0.353257	38	92	1
GO:MF	GO:0048020	CCR chemokine receptor binding	0.353257	38	92	1
GO:MF	GO:0015459	potassium channel regulator activity	0.353257	37	92	1
GO:MF	GO:0017137	Rab GTPase binding	0.353257	141	92	2
GO:MF	GO:0015075	ion transmembrane transporter activity	0.353257	845	92	7
GO:MF	GO:0004180	carboxypeptidase activity	0.353257	38	92	1
GO:BP	GO:0002237	response to molecule of bacterial origin	0.356761	200	89	3
GO:BP	GO:0048731	system development	0.359365	3411	89	24
GO:BP	GO:0042403	thyroid hormone metabolic process	0.359365	19	89	1
GO:BP	GO:1903579	negative regulation of ATP metabolic process	0.359365	19	89	1
GO:BP	GO:0051797	regulation of hair follicle development	0.359365	19	89	1
GO:BP	GO:0006953	acute-phase response	0.359365	19	89	1
GO:BP	GO:0070372	regulation of ERK1 and ERK2 cascade	0.359365	203	89	3
GO:BP	GO:0035774	positive regulation of insulin secretion involved in cellular response to glucose stimulus	0.359365	19	89	1
GO:BP	GO:0098609	cell-cell adhesion	0.359365	583	89	6
GO:BP	GO:0051443	positive regulation of ubiquitin-protein transferase activity	0.359365	19	89	1
GO:BP	GO:0010737	protein kinase A signaling	0.359365	19	89	1
GO:BP	GO:0072539	T-helper 17 cell differentiation	0.359365	19	89	1
GO:BP	GO:0032959	inositol trisphosphate biosynthetic process	0.359365	19	89	1
GO:BP	GO:0051186	cofactor metabolic process	0.359365	322	89	4
GO:BP	GO:0043153	entrainment of circadian clock by photoperiod	0.359365	19	89	1
GO:BP	GO:0002376	immune system process	0.359365	1779	89	14
GO:BP	GO:0051223	regulation of protein transport	0.359365	449	89	5
GO:MF	GO:0020037	heme binding	0.359562	147	92	2
GO:MF	GO:0048306	calcium-dependent protein binding	0.359562	39	92	1
GO:BP	GO:0050671	positive regulation of lymphocyte proliferation	0.360341	98	89	2
GO:BP	GO:0016192	vesicle-mediated transport	0.360341	1167	89	10
GO:BP	GO:0022617	extracellular matrix disassembly	0.363514	20	89	1
GO:BP	GO:0051241	negative regulation of multicellular organismal process	0.363514	875	89	8
GO:BP	GO:0001773	myeloid dendritic cell activation	0.363514	20	89	1
GO:BP	GO:0050794	regulation of cellular process	0.363514	9352	89	57
GO:BP	GO:0042493	response to drug	0.363514	593	89	6
GO:BP	GO:0032946	positive regulation of mononuclear cell proliferation	0.363514	99	89	2
GO:BP	GO:0045672	positive regulation of osteoclast differentiation	0.363514	20	89	1
GO:BP	GO:0044706	multi-multicellular organism process	0.363514	99	89	2
GO:BP	GO:0003433	chondrocyte development involved in endochondral bone morphogenesis	0.363514	20	89	1
GO:BP	GO:2000050	regulation of non-canonical Wnt signaling pathway	0.363514	20	89	1
GO:BP	GO:0031069	hair follicle morphogenesis	0.363514	20	89	1
GO:BP	GO:0071467	cellular response to pH	0.363514	20	89	1
GO:BP	GO:0090200	positive regulation of release of cytochrome c from mitochondria	0.363514	20	89	1
GO:BP	GO:0043372	positive regulation of CD4-positive, alpha-beta T cell differentiation	0.363514	20	89	1
GO:BP	GO:0009648	photoperiodism	0.363514	20	89	1
GO:BP	GO:0042221	response to chemical	0.363514	3599	89	25
GO:BP	GO:0042832	defense response to protozoan	0.363514	20	89	1
GO:BP	GO:0007618	mating	0.363514	20	89	1
GO:CC	GO:0098794	postsynapse	0.364278	358	91	4
GO:MF	GO:0015485	cholesterol binding	0.364416	40	92	1
GO:BP	GO:0012501	programmed cell death	0.365047	1331	89	11
GO:BP	GO:0050999	regulation of nitric-oxide synthase activity	0.365351	21	89	1
GO:BP	GO:0002931	response to ischemia	0.365351	21	89	1
GO:BP	GO:0095500	acetylcholine receptor signaling pathway	0.365351	21	89	1
GO:BP	GO:0006779	porphyrin-containing compound biosynthetic process	0.365351	21	89	1
GO:BP	GO:0021801	cerebral cortex radial glia guided migration	0.365351	21	89	1
GO:BP	GO:0032770	positive regulation of monooxygenase activity	0.365351	21	89	1
GO:BP	GO:0033198	response to ATP	0.365351	21	89	1
GO:BP	GO:0048584	positive regulation of response to stimulus	0.365351	1650	89	13
GO:BP	GO:0032270	positive regulation of cellular protein metabolic process	0.365351	1186	89	10
GO:BP	GO:0048583	regulation of response to stimulus	0.365351	2944	89	21
GO:BP	GO:0003418	growth plate cartilage chondrocyte differentiation	0.365351	21	89	1
GO:BP	GO:0048872	homeostasis of number of cells	0.365351	212	89	3
GO:BP	GO:0034330	cell junction organization	0.365351	210	89	3
GO:BP	GO:0010939	regulation of necrotic cell death	0.365351	21	89	1
GO:BP	GO:1903707	negative regulation of hemopoiesis	0.365351	103	89	2
GO:BP	GO:2000108	positive regulation of leukocyte apoptotic process	0.365351	21	89	1
GO:BP	GO:0051250	negative regulation of lymphocyte activation	0.365351	102	89	2
GO:BP	GO:0086019	cell-cell signaling involved in cardiac conduction	0.365351	21	89	1
GO:BP	GO:0072538	T-helper 17 type immune response	0.365351	21	89	1
GO:BP	GO:0045109	intermediate filament organization	0.365351	21	89	1
GO:BP	GO:0071711	basement membrane organization	0.365351	21	89	1
GO:BP	GO:0022030	telencephalon glial cell migration	0.365351	21	89	1
GO:BP	GO:0035588	G protein-coupled purinergic receptor signaling pathway	0.367581	22	89	1
GO:BP	GO:0043171	peptide catabolic process	0.367581	22	89	1
GO:BP	GO:1905476	negative regulation of protein localization to membrane	0.367581	22	89	1
GO:BP	GO:1905144	response to acetylcholine	0.367581	22	89	1
GO:BP	GO:0048240	sperm capacitation	0.367581	22	89	1
GO:BP	GO:1905145	cellular response to acetylcholine	0.367581	22	89	1
GO:BP	GO:0070371	ERK1 and ERK2 cascade	0.367581	214	89	3
GO:BP	GO:0070665	positive regulation of leukocyte proliferation	0.367581	104	89	2
GO:BP	GO:0033036	macromolecule localization	0.367581	2302	89	17
GO:BP	GO:0071880	adenylate cyclase-activating adrenergic receptor signaling pathway	0.367581	22	89	1
GO:BP	GO:0060444	branching involved in mammary gland duct morphogenesis	0.367581	22	89	1
GO:BP	GO:0032633	interleukin-4 production	0.367581	22	89	1
GO:BP	GO:0033081	regulation of T cell differentiation in thymus	0.367581	22	89	1
GO:BP	GO:0033014	tetrapyrrole biosynthetic process	0.367581	22	89	1
GO:BP	GO:0090087	regulation of peptide transport	0.367581	468	89	5
GO:BP	GO:0099623	regulation of cardiac muscle cell membrane repolarization	0.367581	22	89	1
GO:BP	GO:0032957	inositol trisphosphate metabolic process	0.367581	22	89	1
GO:BP	GO:0022603	regulation of anatomical structure morphogenesis	0.367581	746	89	7
GO:BP	GO:0060343	trabecula formation	0.367581	22	89	1
GO:BP	GO:0031279	regulation of cyclase activity	0.367581	22	89	1
GO:BP	GO:0098739	import across plasma membrane	0.367581	105	89	2
GO:BP	GO:0001934	positive regulation of protein phosphorylation	0.367581	747	89	7
GO:BP	GO:1903037	regulation of leukocyte cell-cell adhesion	0.369076	217	89	3
GO:BP	GO:0048871	multicellular organismal homeostasis	0.369105	341	89	4
GO:BP	GO:0008360	regulation of cell shape	0.369881	109	89	2
GO:BP	GO:0007189	adenylate cyclase-activating G protein-coupled receptor signaling pathway	0.369881	109	89	2
GO:BP	GO:0030511	positive regulation of transforming growth factor beta receptor signaling pathway	0.369881	23	89	1
GO:BP	GO:1903846	positive regulation of cellular response to transforming growth factor beta stimulus	0.369881	23	89	1
GO:BP	GO:0030029	actin filament-based process	0.369881	618	89	6
GO:BP	GO:0070201	regulation of establishment of protein localization	0.369881	476	89	5
GO:BP	GO:0007026	negative regulation of microtubule depolymerization	0.369881	23	89	1
GO:BP	GO:1904645	response to amyloid-beta	0.369881	23	89	1
GO:BP	GO:2000516	positive regulation of CD4-positive, alpha-beta T cell activation	0.369881	23	89	1
GO:BP	GO:0045765	regulation of angiogenesis	0.369881	218	89	3
GO:BP	GO:0060765	regulation of androgen receptor signaling pathway	0.369881	23	89	1
GO:BP	GO:0002082	regulation of oxidative phosphorylation	0.369881	23	89	1
GO:BP	GO:0006955	immune response	0.369881	1051	89	9
GO:BP	GO:0071364	cellular response to epidermal growth factor stimulus	0.369881	23	89	1
GO:BP	GO:0044319	wound healing, spreading of cells	0.369881	23	89	1
GO:BP	GO:0010765	positive regulation of sodium ion transport	0.369881	23	89	1
GO:BP	GO:0030198	extracellular matrix organization	0.369881	221	89	3
GO:BP	GO:0043624	cellular protein complex disassembly	0.369881	108	89	2
GO:BP	GO:0048730	epidermis morphogenesis	0.369881	23	89	1
GO:BP	GO:0010800	positive regulation of peptidyl-threonine phosphorylation	0.369881	23	89	1
GO:BP	GO:0050896	response to stimulus	0.369881	7562	89	47
GO:BP	GO:0090505	epiboly involved in wound healing	0.369881	23	89	1
GO:CC	GO:0034451	centriolar satellite	0.371671	26	91	1
GO:BP	GO:1901381	positive regulation of potassium ion transmembrane transport	0.374279	24	89	1
GO:BP	GO:0002696	positive regulation of leukocyte activation	0.374279	224	89	3
GO:BP	GO:0071539	protein localization to centrosome	0.374279	24	89	1
GO:BP	GO:0007267	cell-cell signaling	0.374279	1063	89	9
GO:BP	GO:0046460	neutral lipid biosynthetic process	0.374279	24	89	1
GO:BP	GO:0046463	acylglycerol biosynthetic process	0.374279	24	89	1
GO:BP	GO:0019432	triglyceride biosynthetic process	0.374279	24	89	1
GO:BP	GO:0010575	positive regulation of vascular endothelial growth factor production	0.374279	24	89	1
GO:BP	GO:0043276	anoikis	0.374279	24	89	1
GO:BP	GO:0090504	epiboly	0.374279	24	89	1
GO:BP	GO:0051590	positive regulation of neurotransmitter transport	0.374279	24	89	1
GO:BP	GO:1902686	mitochondrial outer membrane permeabilization involved in programmed cell death	0.374279	24	89	1
GO:BP	GO:0051339	regulation of lyase activity	0.374279	24	89	1
GO:BP	GO:0006468	protein phosphorylation	0.374279	1528	89	12
GO:BP	GO:0034629	cellular protein-containing complex localization	0.374279	24	89	1
GO:BP	GO:0031401	positive regulation of protein modification process	0.376601	918	89	8
GO:MF	GO:0046906	tetrapyrrole binding	0.376903	153	92	2
GO:MF	GO:1904315	transmitter-gated ion channel activity involved in regulation of postsynaptic membrane potential	0.376903	42	92	1
GO:CC	GO:0005921	gap junction	0.377832	27	91	1
GO:CC	GO:0045277	respiratory chain complex IV	0.377832	27	91	1
GO:BP	GO:1902107	positive regulation of leukocyte differentiation	0.379432	113	89	2
GO:BP	GO:0051896	regulation of protein kinase B signaling	0.379432	113	89	2
GO:BP	GO:0042737	drug catabolic process	0.379432	113	89	2
GO:BP	GO:0043087	regulation of GTPase activity	0.379432	353	89	4
GO:BP	GO:0045622	regulation of T-helper cell differentiation	0.379837	25	89	1
GO:BP	GO:0009649	entrainment of circadian clock	0.379837	25	89	1
GO:BP	GO:1905508	protein localization to microtubule organizing center	0.379837	25	89	1
GO:BP	GO:0060536	cartilage morphogenesis	0.379837	25	89	1
GO:BP	GO:0010543	regulation of platelet activation	0.379837	25	89	1
GO:BP	GO:0099622	cardiac muscle cell membrane repolarization	0.379837	25	89	1
GO:BP	GO:0070588	calcium ion transmembrane transport	0.379837	228	89	3
GO:BP	GO:0044788	modulation by host of viral process	0.379837	25	89	1
GO:BP	GO:0070849	response to epidermal growth factor	0.379837	25	89	1
GO:BP	GO:0071875	adrenergic receptor signaling pathway	0.379837	25	89	1
GO:MF	GO:0015002	heme-copper terminal oxidase activity	0.381601	44	92	1
GO:MF	GO:0016675	oxidoreductase activity, acting on a heme group of donors	0.381601	44	92	1
GO:MF	GO:0016676	oxidoreductase activity, acting on a heme group of donors, oxygen as acceptor	0.381601	44	92	1
GO:MF	GO:0004129	cytochrome-c oxidase activity	0.381601	44	92	1
GO:MF	GO:0003755	peptidyl-prolyl cis-trans isomerase activity	0.381601	43	92	1
GO:MF	GO:0099528	G protein-coupled neurotransmitter receptor activity	0.381601	44	92	1
GO:BP	GO:1903530	regulation of secretion by cell	0.381718	492	89	5
GO:BP	GO:0031323	regulation of cellular metabolic process	0.381718	4741	89	31
GO:CC	GO:0099513	polymeric cytoskeletal fiber	0.382015	508	91	5
GO:BP	GO:0032386	regulation of intracellular transport	0.382378	230	89	3
GO:BP	GO:0050863	regulation of T cell activation	0.382378	230	89	3
GO:BP	GO:0034661	ncRNA catabolic process	0.382756	26	89	1
GO:BP	GO:0098926	postsynaptic signal transduction	0.382756	26	89	1
GO:BP	GO:0016482	cytosolic transport	0.382756	116	89	2
GO:BP	GO:0031365	N-terminal protein amino acid modification	0.382756	26	89	1
GO:BP	GO:0061756	leukocyte adhesion to vascular endothelial cell	0.382756	26	89	1
GO:BP	GO:0042026	protein refolding	0.382756	26	89	1
GO:BP	GO:0001881	receptor recycling	0.382756	26	89	1
GO:BP	GO:0070266	necroptotic process	0.382756	26	89	1
GO:BP	GO:0007274	neuromuscular synaptic transmission	0.382756	26	89	1
GO:BP	GO:0035794	positive regulation of mitochondrial membrane permeability	0.382756	26	89	1
GO:BP	GO:0044058	regulation of digestive system process	0.382756	26	89	1
GO:BP	GO:0043268	positive regulation of potassium ion transport	0.382756	26	89	1
GO:BP	GO:0090184	positive regulation of kidney development	0.382756	26	89	1
GO:BP	GO:0042327	positive regulation of phosphorylation	0.382756	781	89	7
GO:BP	GO:0043243	positive regulation of protein complex disassembly	0.382756	26	89	1
GO:CC	GO:0030315	T-tubule	0.383702	28	91	1
GO:BP	GO:0051346	negative regulation of hydrolase activity	0.38558	362	89	4
GO:CC	GO:0031941	filamentous actin	0.38585	29	91	1
GO:CC	GO:0016342	catenin complex	0.38585	29	91	1
GO:CC	GO:0099056	integral component of presynaptic membrane	0.38585	29	91	1
GO:MF	GO:0099529	neurotransmitter receptor activity involved in regulation of postsynaptic membrane potential	0.387409	45	92	1
GO:BP	GO:0001525	angiogenesis	0.387776	363	89	4
GO:BP	GO:0042634	regulation of hair cycle	0.388847	27	89	1
GO:BP	GO:0045022	early endosome to late endosome transport	0.388847	27	89	1
GO:BP	GO:0010574	regulation of vascular endothelial growth factor production	0.388847	27	89	1
GO:BP	GO:0043949	regulation of cAMP-mediated signaling	0.388847	27	89	1
GO:BP	GO:0003413	chondrocyte differentiation involved in endochondral bone morphogenesis	0.388847	27	89	1
GO:BP	GO:1901342	regulation of vasculature development	0.388847	236	89	3
GO:BP	GO:0009268	response to pH	0.388847	27	89	1
GO:BP	GO:0031114	regulation of microtubule depolymerization	0.388847	27	89	1
GO:BP	GO:0060325	face morphogenesis	0.388847	27	89	1
GO:BP	GO:1905710	positive regulation of membrane permeability	0.388847	27	89	1
GO:BP	GO:0033598	mammary gland epithelial cell proliferation	0.388847	27	89	1
GO:BP	GO:0030155	regulation of cell adhesion	0.389094	503	89	5
GO:BP	GO:0030334	regulation of cell migration	0.390545	647	89	6
GO:BP	GO:0099643	signal release from synapse	0.390545	120	89	2
GO:BP	GO:0007269	neurotransmitter secretion	0.390545	120	89	2
GO:BP	GO:0007155	cell adhesion	0.391808	945	89	8
GO:BP	GO:0021799	cerebral cortex radially oriented cell migration	0.391808	28	89	1
GO:BP	GO:0031399	regulation of protein modification process	0.391808	1411	89	11
GO:BP	GO:0006778	porphyrin-containing compound metabolic process	0.391808	28	89	1
GO:BP	GO:0070232	regulation of T cell apoptotic process	0.391808	28	89	1
GO:BP	GO:0034764	positive regulation of transmembrane transport	0.391808	121	89	2
GO:BP	GO:0006775	fat-soluble vitamin metabolic process	0.391808	28	89	1
GO:BP	GO:0032502	developmental process	0.391808	4434	89	29
GO:BP	GO:0060306	regulation of membrane repolarization	0.391808	28	89	1
GO:BP	GO:0060603	mammary gland duct morphogenesis	0.391808	28	89	1
GO:BP	GO:0090207	regulation of triglyceride metabolic process	0.391808	28	89	1
GO:BP	GO:0086010	membrane depolarization during action potential	0.391808	28	89	1
GO:BP	GO:0003401	axis elongation	0.391808	28	89	1
GO:BP	GO:0043433	negative regulation of DNA-binding transcription factor activity	0.391808	121	89	2
GO:BP	GO:0022610	biological adhesion	0.39206	950	89	8
GO:BP	GO:0030335	positive regulation of cell migration	0.39206	371	89	4
GO:MF	GO:0032934	sterol binding	0.393121	46	92	1
GO:CC	GO:0016323	basolateral plasma membrane	0.393824	127	91	2
GO:BP	GO:0002695	negative regulation of leukocyte activation	0.394741	123	89	2
GO:BP	GO:0001659	temperature homeostasis	0.394741	123	89	2
GO:BP	GO:0042129	regulation of T cell proliferation	0.394741	123	89	2
GO:BP	GO:0097028	dendritic cell differentiation	0.398453	29	89	1
GO:BP	GO:0010573	vascular endothelial growth factor production	0.398453	29	89	1
GO:BP	GO:0010677	negative regulation of cellular carbohydrate metabolic process	0.398453	29	89	1
GO:BP	GO:1903131	mononuclear cell differentiation	0.398453	29	89	1
GO:BP	GO:0030224	monocyte differentiation	0.398453	29	89	1
GO:BP	GO:0098927	vesicle-mediated transport between endosomal compartments	0.398453	29	89	1
GO:MF	GO:0016859	cis-trans isomerase activity	0.398738	47	92	1
GO:BP	GO:0009887	animal organ morphogenesis	0.403448	809	89	7
GO:CC	GO:0005773	vacuole	0.403757	386	91	4
GO:BP	GO:0046456	icosanoid biosynthetic process	0.404395	30	89	1
GO:BP	GO:0086065	cell communication involved in cardiac conduction	0.404395	30	89	1
GO:BP	GO:0033144	negative regulation of intracellular steroid hormone receptor signaling pathway	0.404395	30	89	1
GO:BP	GO:0007416	synapse assembly	0.404395	126	89	2
GO:BP	GO:2001235	positive regulation of apoptotic signaling pathway	0.404395	126	89	2
GO:BP	GO:0031111	negative regulation of microtubule polymerization or depolymerization	0.404395	30	89	1
GO:BP	GO:0045494	photoreceptor cell maintenance	0.404395	30	89	1
GO:BP	GO:0032941	secretion by tissue	0.404395	30	89	1
GO:BP	GO:0050731	positive regulation of peptidyl-tyrosine phosphorylation	0.404395	127	89	2
GO:BP	GO:0048015	phosphatidylinositol-mediated signaling	0.404395	127	89	2
GO:BP	GO:0048260	positive regulation of receptor-mediated endocytosis	0.404395	30	89	1
GO:BP	GO:2000272	negative regulation of signaling receptor activity	0.404395	30	89	1
GO:MF	GO:0043022	ribosome binding	0.405937	49	92	1
GO:MF	GO:0030276	clathrin binding	0.405937	49	92	1
GO:MF	GO:0022832	voltage-gated channel activity	0.405937	168	92	2
GO:MF	GO:0005244	voltage-gated ion channel activity	0.405937	168	92	2
GO:BP	GO:0009306	protein secretion	0.406234	381	89	4
GO:BP	GO:0002757	immune response-activating signal transduction	0.406686	249	89	3
GO:BP	GO:0009725	response to hormone	0.406686	522	89	5
GO:BP	GO:0035592	establishment of protein localization to extracellular region	0.406686	382	89	4
GO:BP	GO:0007010	cytoskeleton organization	0.406686	1122	89	9
GO:BP	GO:0070830	bicellular tight junction assembly	0.407593	31	89	1
GO:BP	GO:0072583	clathrin-dependent endocytosis	0.407593	31	89	1
GO:BP	GO:0071108	protein K48-linked deubiquitination	0.407593	31	89	1
GO:BP	GO:0042307	positive regulation of protein import into nucleus	0.407593	31	89	1
GO:BP	GO:0003417	growth plate cartilage development	0.407593	31	89	1
GO:BP	GO:0048017	inositol lipid-mediated signaling	0.407593	129	89	2
GO:BP	GO:0060071	Wnt signaling pathway, planar cell polarity pathway	0.407593	31	89	1
GO:BP	GO:0002762	negative regulation of myeloid leukocyte differentiation	0.407593	31	89	1
GO:BP	GO:1903672	positive regulation of sprouting angiogenesis	0.407593	31	89	1
GO:BP	GO:0060612	adipose tissue development	0.407593	31	89	1
GO:BP	GO:0032768	regulation of monooxygenase activity	0.409627	32	89	1
GO:BP	GO:0048536	spleen development	0.409627	32	89	1
GO:BP	GO:0043370	regulation of CD4-positive, alpha-beta T cell differentiation	0.409627	32	89	1
GO:BP	GO:0060323	head morphogenesis	0.409627	32	89	1
GO:BP	GO:0009888	tissue development	0.409627	1446	89	11
GO:BP	GO:0086091	regulation of heart rate by cardiac conduction	0.409627	32	89	1
GO:BP	GO:0045684	positive regulation of epidermis development	0.409627	32	89	1
GO:BP	GO:1902600	proton transmembrane transport	0.409627	131	89	2
GO:BP	GO:0120192	tight junction assembly	0.409627	32	89	1
GO:BP	GO:0032958	inositol phosphate biosynthetic process	0.409627	32	89	1
GO:BP	GO:0010562	positive regulation of phosphorus metabolic process	0.409627	825	89	7
GO:BP	GO:0051345	positive regulation of hydrolase activity	0.409627	528	89	5
GO:BP	GO:0010524	positive regulation of calcium ion transport into cytosol	0.409627	32	89	1
GO:BP	GO:0009584	detection of visible light	0.409627	32	89	1
GO:BP	GO:2000147	positive regulation of cell motility	0.409627	386	89	4
GO:BP	GO:0019229	regulation of vasoconstriction	0.409627	32	89	1
GO:BP	GO:0045937	positive regulation of phosphate metabolic process	0.409627	825	89	7
GO:BP	GO:0071692	protein localization to extracellular region	0.409627	387	89	4
GO:BP	GO:0010921	regulation of phosphatase activity	0.409857	132	89	2
GO:BP	GO:0043062	extracellular structure organization	0.409857	255	89	3
GO:BP	GO:0050795	regulation of behavior	0.410972	33	89	1
GO:BP	GO:0018345	protein palmitoylation	0.410972	33	89	1
GO:BP	GO:0033013	tetrapyrrole metabolic process	0.410972	33	89	1
GO:BP	GO:1902532	negative regulation of intracellular signal transduction	0.410972	392	89	4
GO:BP	GO:2001242	regulation of intrinsic apoptotic signaling pathway	0.410972	133	89	2
GO:BP	GO:0090175	regulation of establishment of planar polarity	0.410972	33	89	1
GO:BP	GO:0097300	programmed necrotic cell death	0.410972	33	89	1
GO:BP	GO:0042149	cellular response to glucose starvation	0.410972	33	89	1
GO:BP	GO:2000145	regulation of cell motility	0.410972	682	89	6
GO:BP	GO:0048489	synaptic vesicle transport	0.410972	33	89	1
GO:BP	GO:0098751	bone cell development	0.410972	33	89	1
GO:BP	GO:0019933	cAMP-mediated signaling	0.410972	134	89	2
GO:BP	GO:0090199	regulation of release of cytochrome c from mitochondria	0.410972	33	89	1
GO:BP	GO:0045581	negative regulation of T cell differentiation	0.410972	33	89	1
GO:BP	GO:0032388	positive regulation of intracellular transport	0.410972	133	89	2
GO:BP	GO:0007157	heterophilic cell-cell adhesion via plasma membrane cell adhesion molecules	0.410972	33	89	1
GO:BP	GO:0051272	positive regulation of cellular component movement	0.410972	393	89	4
GO:MF	GO:0005548	phospholipid transporter activity	0.411248	50	92	1
GO:CC	GO:0005753	mitochondrial proton-transporting ATP synthase complex	0.411536	32	91	1
GO:BP	GO:0002764	immune response-regulating signaling pathway	0.413231	259	89	3
GO:MF	GO:0046872	metal ion binding	0.41371	2736	92	18
GO:MF	GO:0005506	iron ion binding	0.41371	173	92	2
GO:MF	GO:0008235	metalloexopeptidase activity	0.41371	51	92	1
GO:MF	GO:0017022	myosin binding	0.41371	51	92	1
GO:MF	GO:0051020	GTPase binding	0.415434	462	92	4
GO:MF	GO:0008375	acetylglucosaminyltransferase activity	0.415434	53	92	1
GO:MF	GO:0005507	copper ion binding	0.415434	52	92	1
GO:MF	GO:0016491	oxidoreductase activity	0.415434	771	92	6
GO:MF	GO:0001085	RNA polymerase II transcription factor binding	0.415434	53	92	1
GO:CC	GO:0005925	focal adhesion	0.417542	134	91	2
GO:MF	GO:0035064	methylated histone binding	0.418495	54	92	1
GO:MF	GO:0140034	methylation-dependent protein binding	0.418495	54	92	1
GO:BP	GO:1904591	positive regulation of protein import	0.418535	34	89	1
GO:BP	GO:0046638	positive regulation of alpha-beta T cell differentiation	0.418535	34	89	1
GO:BP	GO:0051641	cellular localization	0.418535	2123	89	15
GO:BP	GO:0045912	negative regulation of carbohydrate metabolic process	0.418535	34	89	1
GO:BP	GO:0030521	androgen receptor signaling pathway	0.418535	34	89	1
GO:BP	GO:0006959	humoral immune response	0.418535	136	89	2
GO:BP	GO:0050866	negative regulation of cell activation	0.419877	137	89	2
GO:BP	GO:0050707	regulation of cytokine secretion	0.419877	137	89	2
GO:BP	GO:0051094	positive regulation of developmental process	0.421299	1001	89	8
GO:BP	GO:0009967	positive regulation of signal transduction	0.421299	1157	89	9
GO:BP	GO:0045197	establishment or maintenance of epithelial cell apical/basal polarity	0.421299	35	89	1
GO:BP	GO:0061178	regulation of insulin secretion involved in cellular response to glucose stimulus	0.421299	35	89	1
GO:BP	GO:0043065	positive regulation of apoptotic process	0.421299	400	89	4
GO:BP	GO:0048519	negative regulation of biological process	0.421299	4014	89	26
GO:BP	GO:0006575	cellular modified amino acid metabolic process	0.421299	138	89	2
GO:BP	GO:0008347	glial cell migration	0.421299	35	89	1
GO:BP	GO:0043954	cellular component maintenance	0.421299	35	89	1
GO:BP	GO:0010941	regulation of cell death	0.421299	1154	89	9
GO:BP	GO:0001775	cell activation	0.421299	692	89	6
GO:BP	GO:0086009	membrane repolarization	0.421299	35	89	1
GO:BP	GO:0002009	morphogenesis of an epithelium	0.421299	402	89	4
GO:BP	GO:2000649	regulation of sodium ion transmembrane transporter activity	0.421299	35	89	1
GO:BP	GO:0010718	positive regulation of epithelial to mesenchymal transition	0.421299	35	89	1
GO:MF	GO:0004521	endoribonuclease activity	0.423292	55	92	1
GO:BP	GO:0043491	protein kinase B signaling	0.423482	140	89	2
GO:BP	GO:0050865	regulation of cell activation	0.423482	404	89	4
GO:BP	GO:0051438	regulation of ubiquitin-protein transferase activity	0.423482	36	89	1
GO:BP	GO:0086002	cardiac muscle cell action potential involved in contraction	0.423482	36	89	1
GO:BP	GO:0002790	peptide secretion	0.423482	406	89	4
GO:BP	GO:1903307	positive regulation of regulated secretory pathway	0.423482	36	89	1
GO:BP	GO:0140115	export across plasma membrane	0.423482	36	89	1
GO:BP	GO:0120193	tight junction organization	0.423482	36	89	1
GO:BP	GO:0120163	negative regulation of cold-induced thermogenesis	0.423482	36	89	1
GO:BP	GO:0048469	cell maturation	0.423482	140	89	2
GO:BP	GO:0046902	regulation of mitochondrial membrane permeability	0.423482	36	89	1
GO:BP	GO:0048513	animal organ development	0.423482	2475	89	17
GO:BP	GO:0043068	positive regulation of programmed cell death	0.423482	404	89	4
GO:BP	GO:0010799	regulation of peptidyl-threonine phosphorylation	0.423482	36	89	1
GO:BP	GO:0070231	T cell apoptotic process	0.423482	36	89	1
GO:MF	GO:0022824	transmitter-gated ion channel activity	0.426174	56	92	1
GO:MF	GO:0022835	transmitter-gated channel activity	0.426174	56	92	1
GO:BP	GO:0001754	eye photoreceptor cell differentiation	0.426758	37	89	1
GO:BP	GO:0044331	cell-cell adhesion mediated by cadherin	0.426758	37	89	1
GO:BP	GO:0070265	necrotic cell death	0.426758	37	89	1
GO:BP	GO:0006111	regulation of gluconeogenesis	0.426758	37	89	1
GO:BP	GO:0003416	endochondral bone growth	0.426758	37	89	1
GO:BP	GO:0001961	positive regulation of cytokine-mediated signaling pathway	0.426758	37	89	1
GO:BP	GO:0002684	positive regulation of immune system process	0.426758	703	89	6
GO:BP	GO:0035850	epithelial cell differentiation involved in kidney development	0.426758	37	89	1
GO:BP	GO:0040017	positive regulation of locomotion	0.426758	409	89	4
GO:BP	GO:0098664	G protein-coupled serotonin receptor signaling pathway	0.426758	37	89	1
GO:BP	GO:1903708	positive regulation of hemopoiesis	0.426758	143	89	2
GO:BP	GO:0010823	negative regulation of mitochondrion organization	0.426758	37	89	1
GO:BP	GO:0006940	regulation of smooth muscle contraction	0.426758	37	89	1
GO:BP	GO:0051055	negative regulation of lipid biosynthetic process	0.426758	37	89	1
GO:BP	GO:0035690	cellular response to drug	0.427335	272	89	3
GO:BP	GO:1902533	positive regulation of intracellular signal transduction	0.427512	706	89	6
GO:CC	GO:0005924	cell-substrate adherens junction	0.428536	137	91	2
GO:CC	GO:0044304	main axon	0.429036	37	91	1
GO:CC	GO:0016328	lateral plasma membrane	0.429036	36	91	1
GO:CC	GO:0032154	cleavage furrow	0.429036	37	91	1
GO:CC	GO:0098889	intrinsic component of presynaptic membrane	0.429036	35	91	1
GO:CC	GO:0016529	sarcoplasmic reticulum	0.429036	37	91	1
GO:CC	GO:0045259	proton-transporting ATP synthase complex	0.429036	37	91	1
GO:CC	GO:0005874	microtubule	0.429036	272	91	3
GO:CC	GO:0031982	vesicle	0.429036	1333	91	10
GO:CC	GO:0030055	cell-substrate junction	0.429036	141	91	2
GO:MF	GO:0016765	transferase activity, transferring alkyl or aryl (other than methyl) groups	0.430804	57	92	1
GO:BP	GO:0043124	negative regulation of I-kappaB kinase/NF-kappaB signaling	0.434004	38	89	1
GO:BP	GO:0030036	actin cytoskeleton organization	0.434004	560	89	5
GO:BP	GO:1901016	regulation of potassium ion transmembrane transporter activity	0.434004	38	89	1
GO:BP	GO:0072698	protein localization to microtubule cytoskeleton	0.434004	38	89	1
GO:BP	GO:0042098	T cell proliferation	0.434667	146	89	2
GO:MF	GO:0048029	monosaccharide binding	0.43536	58	92	1
GO:CC	GO:0070069	cytochrome complex	0.436063	38	91	1
GO:BP	GO:0007275	multicellular organism development	0.437437	3710	89	24
GO:BP	GO:0090183	regulation of kidney development	0.437437	39	89	1
GO:BP	GO:0035987	endodermal cell differentiation	0.437437	39	89	1
GO:BP	GO:0035088	establishment or maintenance of apical/basal cell polarity	0.437437	39	89	1
GO:BP	GO:0008104	protein localization	0.437437	2000	89	14
GO:BP	GO:0061245	establishment or maintenance of bipolar cell polarity	0.437437	39	89	1
GO:BP	GO:0071526	semaphorin-plexin signaling pathway	0.437437	39	89	1
GO:BP	GO:0051353	positive regulation of oxidoreductase activity	0.437437	39	89	1
GO:BP	GO:0030834	regulation of actin filament depolymerization	0.437437	39	89	1
GO:BP	GO:0030517	negative regulation of axon extension	0.437437	39	89	1
GO:BP	GO:0001895	retina homeostasis	0.437437	39	89	1
GO:BP	GO:0045620	negative regulation of lymphocyte differentiation	0.437437	39	89	1
GO:BP	GO:0048585	negative regulation of response to stimulus	0.438223	1187	89	9
GO:BP	GO:0097327	response to antineoplastic agent	0.441226	40	89	1
GO:BP	GO:0007210	serotonin receptor signaling pathway	0.441226	40	89	1
GO:BP	GO:0019935	cyclic-nucleotide-mediated signaling	0.441226	150	89	2
GO:BP	GO:0060443	mammary gland morphogenesis	0.441226	40	89	1
GO:BP	GO:2000514	regulation of CD4-positive, alpha-beta T cell activation	0.441226	40	89	1
GO:BP	GO:0098868	bone growth	0.441226	40	89	1
GO:BP	GO:0009583	detection of light stimulus	0.441226	40	89	1
GO:BP	GO:0045840	positive regulation of mitotic nuclear division	0.441226	40	89	1
GO:BP	GO:1902305	regulation of sodium ion transmembrane transport	0.441226	40	89	1
GO:BP	GO:0043297	apical junction assembly	0.441226	40	89	1
GO:BP	GO:0045071	negative regulation of viral genome replication	0.441226	40	89	1
GO:BP	GO:0002685	regulation of leukocyte migration	0.444089	151	89	2
GO:BP	GO:0042306	regulation of protein import into nucleus	0.445885	41	89	1
GO:BP	GO:0007032	endosome organization	0.445885	41	89	1
GO:BP	GO:0002548	monocyte chemotaxis	0.445885	41	89	1
GO:BP	GO:0010171	body morphogenesis	0.445885	41	89	1
GO:BP	GO:0001836	release of cytochrome c from mitochondria	0.445885	41	89	1
GO:BP	GO:0070228	regulation of lymphocyte apoptotic process	0.445885	41	89	1
GO:BP	GO:0035773	insulin secretion involved in cellular response to glucose stimulus	0.445885	41	89	1
GO:BP	GO:0048661	positive regulation of smooth muscle cell proliferation	0.445885	41	89	1
GO:BP	GO:0032024	positive regulation of insulin secretion	0.445885	41	89	1
GO:BP	GO:0045936	negative regulation of phosphate metabolic process	0.445919	427	89	4
GO:BP	GO:0022411	cellular component disassembly	0.445919	285	89	3
GO:BP	GO:0010563	negative regulation of phosphorus metabolic process	0.445919	427	89	4
GO:MF	GO:0030165	PDZ domain binding	0.446134	60	92	1
GO:BP	GO:0097479	synaptic vesicle localization	0.447326	42	89	1
GO:BP	GO:0021795	cerebral cortex cell migration	0.447326	42	89	1
GO:BP	GO:0090559	regulation of membrane permeability	0.447326	42	89	1
GO:BP	GO:1902903	regulation of supramolecular fiber organization	0.447326	287	89	3
GO:BP	GO:0002063	chondrocyte development	0.447326	42	89	1
GO:BP	GO:0045123	cellular extravasation	0.447326	42	89	1
GO:BP	GO:0007019	microtubule depolymerization	0.447326	42	89	1
GO:BP	GO:1904427	positive regulation of calcium ion transmembrane transport	0.447326	42	89	1
GO:BP	GO:0030042	actin filament depolymerization	0.447326	42	89	1
GO:BP	GO:0060351	cartilage development involved in endochondral bone morphogenesis	0.447326	42	89	1
GO:BP	GO:0031663	lipopolysaccharide-mediated signaling pathway	0.447326	42	89	1
GO:BP	GO:0045104	intermediate filament cytoskeleton organization	0.447326	42	89	1
GO:BP	GO:0061383	trabecula morphogenesis	0.447326	42	89	1
GO:BP	GO:0016310	phosphorylation	0.447396	1864	89	13
GO:BP	GO:0044380	protein localization to cytoskeleton	0.449164	43	89	1
GO:BP	GO:0030162	regulation of proteolysis	0.449164	581	89	5
GO:BP	GO:0002763	positive regulation of myeloid leukocyte differentiation	0.449164	43	89	1
GO:BP	GO:1901570	fatty acid derivative biosynthetic process	0.449164	43	89	1
GO:BP	GO:0035303	regulation of dephosphorylation	0.449164	156	89	2
GO:BP	GO:0050854	regulation of antigen receptor-mediated signaling pathway	0.449164	43	89	1
GO:BP	GO:0001706	endoderm formation	0.449164	43	89	1
GO:BP	GO:0045332	phospholipid translocation	0.449164	43	89	1
GO:BP	GO:0060042	retina morphogenesis in camera-type eye	0.449164	43	89	1
GO:BP	GO:0060760	positive regulation of response to cytokine stimulus	0.449164	43	89	1
GO:BP	GO:0032007	negative regulation of TOR signaling	0.449164	43	89	1
GO:BP	GO:0086001	cardiac muscle cell action potential	0.449164	43	89	1
GO:BP	GO:0018198	peptidyl-cysteine modification	0.449164	43	89	1
GO:BP	GO:0045103	intermediate filament-based process	0.449164	43	89	1
GO:BP	GO:0002573	myeloid leukocyte differentiation	0.44931	157	89	2
GO:BP	GO:0050670	regulation of lymphocyte proliferation	0.450894	158	89	2
GO:BP	GO:0060324	face development	0.450894	44	89	1
GO:BP	GO:0051270	regulation of cellular component movement	0.450894	740	89	6
GO:BP	GO:1990573	potassium ion import across plasma membrane	0.450894	44	89	1
GO:BP	GO:0009968	negative regulation of signal transduction	0.450894	897	89	7
GO:BP	GO:0042108	positive regulation of cytokine biosynthetic process	0.450894	44	89	1
GO:BP	GO:0010862	positive regulation of pathway-restricted SMAD protein phosphorylation	0.450894	44	89	1
GO:BP	GO:0032944	regulation of mononuclear cell proliferation	0.450894	159	89	2
GO:BP	GO:1904589	regulation of protein import	0.450894	44	89	1
GO:BP	GO:0016574	histone ubiquitination	0.450894	44	89	1
GO:BP	GO:0006869	lipid transport	0.450894	293	89	3
GO:BP	GO:0000413	protein peptidyl-prolyl isomerization	0.450894	44	89	1
GO:BP	GO:0046635	positive regulation of alpha-beta T cell activation	0.450894	44	89	1
GO:BP	GO:0051705	multi-organism behavior	0.450894	44	89	1
GO:BP	GO:0045785	positive regulation of cell adhesion	0.450995	294	89	3
GO:MF	GO:0051540	metal cluster binding	0.452859	62	92	1
GO:MF	GO:0051536	iron-sulfur cluster binding	0.452859	62	92	1
GO:MF	GO:0043169	cation binding	0.452859	2818	92	18
GO:CC	GO:0005801	cis-Golgi network	0.453113	40	91	1
GO:BP	GO:0010830	regulation of myotube differentiation	0.455464	45	89	1
GO:BP	GO:0034605	cellular response to heat	0.455464	45	89	1
GO:BP	GO:0051171	regulation of nitrogen compound metabolic process	0.455464	4483	89	28
GO:BP	GO:0042093	T-helper cell differentiation	0.455464	45	89	1
GO:BP	GO:0007029	endoplasmic reticulum organization	0.455464	45	89	1
GO:BP	GO:0042981	regulation of apoptotic process	0.455464	1062	89	8
GO:BP	GO:0046513	ceramide biosynthetic process	0.455464	45	89	1
GO:BP	GO:0042130	negative regulation of T cell proliferation	0.455464	45	89	1
GO:BP	GO:0032501	multicellular organismal process	0.456143	5735	89	35
GO:CC	GO:0044420	extracellular matrix component	0.456175	41	91	1
GO:CC	GO:0000152	nuclear ubiquitin ligase complex	0.456175	41	91	1
GO:MF	GO:0043130	ubiquitin binding	0.457058	63	92	1
GO:BP	GO:0071383	cellular response to steroid hormone stimulus	0.457432	162	89	2
GO:BP	GO:0050663	cytokine secretion	0.457432	162	89	2
GO:MF	GO:0016758	transferase activity, transferring hexosyl groups	0.458643	197	92	2
GO:BP	GO:0034204	lipid translocation	0.459404	46	89	1
GO:BP	GO:0048247	lymphocyte chemotaxis	0.459404	46	89	1
GO:BP	GO:0061005	cell differentiation involved in kidney development	0.459404	46	89	1
GO:BP	GO:0001736	establishment of planar polarity	0.459404	46	89	1
GO:BP	GO:0007164	establishment of tissue polarity	0.459404	46	89	1
GO:BP	GO:0035567	non-canonical Wnt signaling pathway	0.459404	46	89	1
GO:BP	GO:0002294	CD4-positive, alpha-beta T cell differentiation involved in immune response	0.459404	46	89	1
GO:BP	GO:0006796	phosphate-containing compound metabolic process	0.460154	2576	89	17
GO:BP	GO:0048514	blood vessel morphogenesis	0.460154	446	89	4
GO:BP	GO:0002287	alpha-beta T cell activation involved in immune response	0.461744	47	89	1
GO:BP	GO:0045670	regulation of osteoclast differentiation	0.461744	47	89	1
GO:BP	GO:0002253	activation of immune response	0.461744	302	89	3
GO:BP	GO:0086003	cardiac muscle cell contraction	0.461744	47	89	1
GO:BP	GO:0070663	regulation of leukocyte proliferation	0.461744	165	89	2
GO:BP	GO:0032835	glomerulus development	0.461744	47	89	1
GO:BP	GO:0002293	alpha-beta T cell differentiation involved in immune response	0.461744	47	89	1
GO:BP	GO:0002011	morphogenesis of an epithelial sheet	0.461744	47	89	1
GO:BP	GO:0016485	protein processing	0.461744	165	89	2
GO:BP	GO:0046637	regulation of alpha-beta T cell differentiation	0.461744	47	89	1
GO:BP	GO:0030032	lamellipodium assembly	0.461744	47	89	1
GO:BP	GO:0015893	drug transport	0.463573	166	89	2
GO:BP	GO:0032870	cellular response to hormone stimulus	0.46718	452	89	4
GO:BP	GO:0043067	regulation of programmed cell death	0.46718	1080	89	8
GO:BP	GO:0030858	positive regulation of epithelial cell differentiation	0.467389	48	89	1
GO:BP	GO:1904063	negative regulation of cation transmembrane transport	0.467389	48	89	1
GO:BP	GO:0043647	inositol phosphate metabolic process	0.467389	48	89	1
GO:BP	GO:0023061	signal release	0.467597	306	89	3
GO:BP	GO:0050793	regulation of developmental process	0.469775	1913	89	13
GO:BP	GO:0003407	neural retina development	0.471932	49	89	1
GO:BP	GO:0006793	phosphorus metabolic process	0.471932	2599	89	17
GO:BP	GO:0042310	vasoconstriction	0.471932	49	89	1
GO:BP	GO:0035924	cellular response to vascular endothelial growth factor stimulus	0.471932	49	89	1
GO:BP	GO:0050853	B cell receptor signaling pathway	0.471932	49	89	1
GO:BP	GO:0032410	negative regulation of transporter activity	0.471932	49	89	1
GO:CC	GO:0005637	nuclear inner membrane	0.472368	43	91	1
GO:BP	GO:0043393	regulation of protein binding	0.472423	170	89	2
GO:BP	GO:1902905	positive regulation of supramolecular fiber organization	0.472423	170	89	2
GO:CC	GO:0016528	sarcoplasm	0.472796	46	91	1
GO:CC	GO:0005905	clathrin-coated pit	0.472796	44	91	1
GO:CC	GO:0031519	PcG protein complex	0.472796	46	91	1
GO:CC	GO:0060170	ciliary membrane	0.472796	46	91	1
GO:CC	GO:0048786	presynaptic active zone	0.472796	46	91	1
GO:CC	GO:0032155	cell division site part	0.472796	44	91	1
GO:CC	GO:0031012	extracellular matrix	0.472796	296	91	3
GO:CC	GO:0062023	collagen-containing extracellular matrix	0.472796	161	91	2
GO:BP	GO:0032984	protein-containing complex disassembly	0.47546	171	89	2
GO:BP	GO:0034329	cell junction assembly	0.47546	171	89	2
GO:BP	GO:0032233	positive regulation of actin filament bundle assembly	0.475863	50	89	1
GO:BP	GO:0002526	acute inflammatory response	0.475863	50	89	1
GO:BP	GO:0097756	negative regulation of blood vessel diameter	0.475863	50	89	1
GO:BP	GO:0060255	regulation of macromolecule metabolic process	0.475863	4714	89	29
GO:BP	GO:0051781	positive regulation of cell division	0.475863	50	89	1
GO:MF	GO:0043178	alcohol binding	0.480976	68	92	1
GO:MF	GO:0008227	G protein-coupled amine receptor activity	0.480976	68	92	1
GO:BP	GO:0097035	regulation of membrane lipid distribution	0.482144	51	89	1
GO:BP	GO:0050771	negative regulation of axonogenesis	0.482144	51	89	1
GO:BP	GO:0002532	production of molecular mediator involved in inflammatory response	0.482144	51	89	1
GO:BP	GO:0046824	positive regulation of nucleocytoplasmic transport	0.482144	51	89	1
GO:BP	GO:0060560	developmental growth involved in morphogenesis	0.482518	174	89	2
GO:CC	GO:0098793	presynapse	0.485897	309	91	3
GO:CC	GO:0045171	intercellular bridge	0.485897	48	91	1
GO:CC	GO:0005902	microvillus	0.485897	49	91	1
GO:CC	GO:0032153	cell division site	0.485897	49	91	1
GO:BP	GO:0061337	cardiac conduction	0.487873	52	89	1
GO:BP	GO:0002292	T cell differentiation involved in immune response	0.487873	52	89	1
GO:BP	GO:0034613	cellular protein localization	0.487873	1434	89	10
GO:BP	GO:0006801	superoxide metabolic process	0.487873	52	89	1
GO:MF	GO:0017016	Ras GTPase binding	0.488431	361	92	3
GO:MF	GO:0005496	steroid binding	0.488431	70	92	1
GO:MF	GO:0003729	mRNA binding	0.488431	211	92	2
GO:MF	GO:0042562	hormone binding	0.488431	71	92	1
GO:MF	GO:0046332	SMAD binding	0.488431	71	92	1
GO:BP	GO:0097306	cellular response to alcohol	0.488934	53	89	1
GO:BP	GO:0046530	photoreceptor cell differentiation	0.488934	53	89	1
GO:BP	GO:0050672	negative regulation of lymphocyte proliferation	0.488934	53	89	1
GO:BP	GO:0051249	regulation of lymphocyte activation	0.488934	319	89	3
GO:BP	GO:1900182	positive regulation of protein localization to nucleus	0.488934	53	89	1
GO:BP	GO:0032945	negative regulation of mononuclear cell proliferation	0.488934	53	89	1
GO:BP	GO:0098742	cell-cell adhesion via plasma-membrane adhesion molecules	0.488934	177	89	2
GO:BP	GO:0070227	lymphocyte apoptotic process	0.488934	53	89	1
GO:BP	GO:0070301	cellular response to hydrogen peroxide	0.488934	53	89	1
GO:BP	GO:0032414	positive regulation of ion transmembrane transporter activity	0.488934	53	89	1
GO:BP	GO:0042391	regulation of membrane potential	0.488934	319	89	3
GO:BP	GO:2001244	positive regulation of intrinsic apoptotic signaling pathway	0.488934	53	89	1
GO:BP	GO:0006635	fatty acid beta-oxidation	0.488934	53	89	1
GO:BP	GO:0006094	gluconeogenesis	0.488934	53	89	1
GO:MF	GO:0035091	phosphatidylinositol binding	0.490548	213	92	2
GO:MF	GO:0008013	beta-catenin binding	0.490548	72	92	1
GO:MF	GO:0005543	phospholipid binding	0.490995	367	92	3
GO:BP	GO:0070727	cellular macromolecule localization	0.492288	1443	89	10
GO:BP	GO:1901880	negative regulation of protein depolymerization	0.492415	54	89	1
GO:BP	GO:0070664	negative regulation of leukocyte proliferation	0.492415	54	89	1
GO:BP	GO:1903670	regulation of sprouting angiogenesis	0.492415	54	89	1
GO:BP	GO:0051899	membrane depolarization	0.492415	54	89	1
GO:BP	GO:0060393	regulation of pathway-restricted SMAD protein phosphorylation	0.492415	54	89	1
GO:BP	GO:2000401	regulation of lymphocyte migration	0.492415	54	89	1
GO:BP	GO:0051785	positive regulation of nuclear division	0.492415	54	89	1
GO:BP	GO:0090277	positive regulation of peptide hormone secretion	0.492415	54	89	1
GO:MF	GO:0008017	microtubule binding	0.492621	215	92	2
GO:MF	GO:0031267	small GTPase binding	0.494075	371	92	3
GO:MF	GO:0003727	single-stranded RNA binding	0.494075	74	92	1
GO:BP	GO:0038034	signal transduction in absence of ligand	0.494218	55	89	1
GO:BP	GO:0006826	iron ion transport	0.494218	55	89	1
GO:BP	GO:0019319	hexose biosynthetic process	0.494218	55	89	1
GO:BP	GO:0045055	regulated exocytosis	0.494218	181	89	2
GO:BP	GO:0002683	negative regulation of immune system process	0.494218	324	89	3
GO:BP	GO:0010648	negative regulation of cell communication	0.494218	954	89	7
GO:BP	GO:0097192	extrinsic apoptotic signaling pathway in absence of ligand	0.494218	55	89	1
GO:BP	GO:0050730	regulation of peptidyl-tyrosine phosphorylation	0.494218	181	89	2
GO:BP	GO:0022029	telencephalon cell migration	0.494218	55	89	1
GO:BP	GO:0034766	negative regulation of ion transmembrane transport	0.494218	55	89	1
GO:BP	GO:0043066	negative regulation of apoptotic process	0.494218	632	89	5
GO:BP	GO:0080090	regulation of primary metabolic process	0.494218	4587	89	28
GO:BP	GO:0042127	regulation of cell population proliferation	0.494218	1119	89	8
GO:BP	GO:0023057	negative regulation of signaling	0.494591	956	89	7
GO:BP	GO:0010638	positive regulation of organelle organization	0.498759	480	89	4
GO:BP	GO:0010876	lipid localization	0.498759	328	89	3
GO:BP	GO:0006766	vitamin metabolic process	0.499323	56	89	1
GO:BP	GO:0043588	skin development	0.499323	184	89	2
GO:CC	GO:0014069	postsynaptic density	0.499644	175	91	2
GO:CC	GO:0032279	asymmetric synapse	0.499644	175	91	2
GO:MF	GO:0003730	mRNA 3'-UTR binding	0.50183	76	92	1
GO:BP	GO:0060348	bone development	0.502647	185	89	2
GO:BP	GO:0090502	RNA phosphodiester bond hydrolysis, endonucleolytic	0.502733	57	89	1
GO:BP	GO:0002028	regulation of sodium ion transport	0.502733	57	89	1
GO:BP	GO:0060389	pathway-restricted SMAD protein phosphorylation	0.502733	57	89	1
GO:BP	GO:0051128	regulation of cellular component organization	0.502733	1801	89	12
GO:BP	GO:0043367	CD4-positive, alpha-beta T cell differentiation	0.502733	57	89	1
GO:BP	GO:0006919	activation of cysteine-type endopeptidase activity involved in apoptotic process	0.502733	57	89	1
GO:BP	GO:0010822	positive regulation of mitochondrion organization	0.502733	57	89	1
GO:BP	GO:0006950	response to stress	0.505276	2667	89	17
GO:BP	GO:0048545	response to steroid hormone	0.505807	187	89	2
GO:BP	GO:0061515	myeloid cell development	0.505814	58	89	1
GO:BP	GO:0021885	forebrain cell migration	0.505814	58	89	1
GO:BP	GO:1903578	regulation of ATP metabolic process	0.505814	58	89	1
GO:BP	GO:0018208	peptidyl-proline modification	0.505814	58	89	1
GO:BP	GO:0043069	negative regulation of programmed cell death	0.505814	645	89	5
GO:BP	GO:0032411	positive regulation of transporter activity	0.505814	58	89	1
GO:BP	GO:0048259	regulation of receptor-mediated endocytosis	0.505814	58	89	1
GO:BP	GO:0035295	tube development	0.506776	807	89	6
GO:BP	GO:0051495	positive regulation of cytoskeleton organization	0.508912	189	89	2
GO:CC	GO:0030667	secretory granule membrane	0.509612	53	91	1
GO:BP	GO:0007584	response to nutrient	0.509778	59	89	1
GO:BP	GO:0033143	regulation of intracellular steroid hormone receptor signaling pathway	0.509778	59	89	1
GO:BP	GO:0045638	negative regulation of myeloid cell differentiation	0.509778	59	89	1
GO:BP	GO:0071674	mononuclear cell migration	0.509778	59	89	1
GO:BP	GO:0070252	actin-mediated cell contraction	0.509778	59	89	1
GO:MF	GO:0004674	protein serine/threonine kinase activity	0.51002	380	92	3
GO:CC	GO:0005881	cytoplasmic microtubule	0.51089	54	91	1
GO:CC	GO:0045202	synapse	0.51089	790	91	6
GO:CC	GO:0034703	cation channel complex	0.51089	182	91	2
GO:CC	GO:0016324	apical plasma membrane	0.51089	182	91	2
GO:BP	GO:0043242	negative regulation of protein complex disassembly	0.5117	60	89	1
GO:BP	GO:2000026	regulation of multicellular organismal development	0.5117	1478	89	10
GO:BP	GO:1903901	negative regulation of viral life cycle	0.5117	60	89	1
GO:BP	GO:0043462	regulation of ATPase activity	0.5117	60	89	1
GO:BP	GO:0015844	monoamine transport	0.5117	60	89	1
GO:BP	GO:2000300	regulation of synaptic vesicle exocytosis	0.5117	60	89	1
GO:BP	GO:0045807	positive regulation of endocytosis	0.5117	60	89	1
GO:BP	GO:0045833	negative regulation of lipid metabolic process	0.5117	60	89	1
GO:BP	GO:0014068	positive regulation of phosphatidylinositol 3-kinase signaling	0.5117	60	89	1
GO:BP	GO:0046364	monosaccharide biosynthetic process	0.5117	60	89	1
GO:BP	GO:0051851	modification by host of symbiont morphology or physiology	0.5117	60	89	1
GO:CC	GO:0005635	nuclear envelope	0.512591	328	91	3
GO:BP	GO:0000902	cell morphogenesis	0.513523	816	89	6
GO:BP	GO:0030258	lipid modification	0.514563	193	89	2
GO:BP	GO:0035239	tube morphogenesis	0.514563	655	89	5
GO:BP	GO:0006879	cellular iron ion homeostasis	0.514994	61	89	1
GO:BP	GO:0072359	circulatory system development	0.514994	818	89	6
GO:BP	GO:0030500	regulation of bone mineralization	0.514994	61	89	1
GO:BP	GO:0061180	mammary gland epithelium development	0.514994	61	89	1
GO:BP	GO:0007193	adenylate cyclase-inhibiting G protein-coupled receptor signaling pathway	0.514994	61	89	1
GO:BP	GO:0003341	cilium movement	0.517234	62	89	1
GO:BP	GO:0010717	regulation of epithelial to mesenchymal transition	0.517234	62	89	1
GO:BP	GO:0045582	positive regulation of T cell differentiation	0.517234	62	89	1
GO:BP	GO:0022604	regulation of cell morphogenesis	0.517234	343	89	3
GO:BP	GO:0097581	lamellipodium organization	0.517234	62	89	1
GO:BP	GO:2000106	regulation of leukocyte apoptotic process	0.517234	62	89	1
GO:BP	GO:0021954	central nervous system neuron development	0.517234	62	89	1
GO:BP	GO:0030516	regulation of axon extension	0.517234	62	89	1
GO:BP	GO:0045921	positive regulation of exocytosis	0.517234	62	89	1
GO:BP	GO:0032088	negative regulation of NF-kappaB transcription factor activity	0.517234	62	89	1
GO:BP	GO:0071333	cellular response to glucose stimulus	0.518162	63	89	1
GO:BP	GO:0051341	regulation of oxidoreductase activity	0.518162	63	89	1
GO:BP	GO:0060350	endochondral bone morphogenesis	0.518162	63	89	1
GO:BP	GO:0001738	morphogenesis of a polarized epithelium	0.518162	63	89	1
GO:BP	GO:0001938	positive regulation of endothelial cell proliferation	0.518162	63	89	1
GO:BP	GO:0071277	cellular response to calcium ion	0.518162	63	89	1
GO:BP	GO:0051702	interaction with symbiont	0.518162	63	89	1
GO:BP	GO:0045682	regulation of epidermis development	0.518162	63	89	1
GO:BP	GO:0033077	T cell differentiation in thymus	0.518162	63	89	1
GO:BP	GO:0048534	hematopoietic or lymphoid organ development	0.518162	664	89	5
GO:BP	GO:0046683	response to organophosphorus	0.518162	63	89	1
GO:BP	GO:0010522	regulation of calcium ion transport into cytosol	0.518162	63	89	1
GO:BP	GO:0032436	positive regulation of proteasomal ubiquitin-dependent protein catabolic process	0.518162	63	89	1
GO:MF	GO:0038024	cargo receptor activity	0.52191	81	92	1
GO:MF	GO:0032182	ubiquitin-like protein binding	0.52191	81	92	1
GO:BP	GO:0007492	endoderm development	0.522437	64	89	1
GO:BP	GO:0043255	regulation of carbohydrate biosynthetic process	0.522437	64	89	1
GO:BP	GO:0030148	sphingolipid biosynthetic process	0.522437	64	89	1
GO:BP	GO:0046173	polyol biosynthetic process	0.522437	64	89	1
GO:BP	GO:0022600	digestive system process	0.522437	64	89	1
GO:BP	GO:0048523	negative regulation of cellular process	0.526424	3603	89	22
GO:BP	GO:1902105	regulation of leukocyte differentiation	0.526424	201	89	2
GO:BP	GO:0071331	cellular response to hexose stimulus	0.526839	65	89	1
GO:BP	GO:0071326	cellular response to monosaccharide stimulus	0.526839	65	89	1
GO:BP	GO:0140029	exocytic process	0.526839	65	89	1
GO:BP	GO:0018193	peptidyl-amino acid modification	0.528843	1003	89	7
GO:CC	GO:0098984	neuron to neuron synapse	0.531673	189	91	2
GO:BP	GO:0001568	blood vessel development	0.532217	513	89	4
GO:BP	GO:0002027	regulation of heart rate	0.532217	66	89	1
GO:CC	GO:0001750	photoreceptor outer segment	0.532559	59	91	1
GO:CC	GO:0045121	membrane raft	0.532559	191	91	2
GO:CC	GO:0098857	membrane microdomain	0.532993	192	91	2
GO:BP	GO:0009408	response to heat	0.536387	67	89	1
GO:BP	GO:0097722	sperm motility	0.536387	67	89	1
GO:BP	GO:0060395	SMAD protein signal transduction	0.536387	67	89	1
GO:BP	GO:0046634	regulation of alpha-beta T cell activation	0.536387	67	89	1
GO:BP	GO:0030317	flagellated sperm motility	0.536387	67	89	1
GO:BP	GO:0006936	muscle contraction	0.538248	206	89	2
GO:BP	GO:0035710	CD4-positive, alpha-beta T cell activation	0.539106	68	89	1
GO:BP	GO:0062014	negative regulation of small molecule metabolic process	0.539106	68	89	1
GO:BP	GO:0007589	body fluid secretion	0.539106	68	89	1
GO:BP	GO:0048660	regulation of smooth muscle cell proliferation	0.539106	68	89	1
GO:BP	GO:0042035	regulation of cytokine biosynthetic process	0.539106	68	89	1
GO:BP	GO:0060079	excitatory postsynaptic potential	0.539106	68	89	1
GO:BP	GO:0042542	response to hydrogen peroxide	0.539106	68	89	1
GO:MF	GO:0004867	serine-type endopeptidase inhibitor activity	0.540041	85	92	1
GO:CC	GO:0099572	postsynaptic specialization	0.542132	196	91	2
GO:CC	GO:0099023	vesicle tethering complex	0.542132	62	91	1
GO:CC	GO:0070062	extracellular exosome	0.542619	63	91	1
GO:CC	GO:0098589	membrane region	0.542619	198	91	2
GO:BP	GO:0015908	fatty acid transport	0.542721	69	89	1
GO:BP	GO:0046651	lymphocyte proliferation	0.542721	209	89	2
GO:BP	GO:0042110	T cell activation	0.542721	362	89	3
GO:BP	GO:0006091	generation of precursor metabolites and energy	0.542721	362	89	3
GO:BP	GO:0061448	connective tissue development	0.542721	209	89	2
GO:BP	GO:0006939	smooth muscle contraction	0.542721	69	89	1
GO:BP	GO:0098657	import into cell	0.543917	523	89	4
GO:BP	GO:0060429	epithelium development	0.544378	853	89	6
GO:BP	GO:0032943	mononuclear cell proliferation	0.544378	210	89	2
GO:BP	GO:0110053	regulation of actin filament organization	0.544403	211	89	2
GO:BP	GO:0048659	smooth muscle cell proliferation	0.544403	70	89	1
GO:BP	GO:0014074	response to purine-containing compound	0.544403	70	89	1
GO:BP	GO:0031110	regulation of microtubule polymerization or depolymerization	0.544403	70	89	1
GO:BP	GO:0071322	cellular response to carbohydrate stimulus	0.544403	70	89	1
GO:BP	GO:0010771	negative regulation of cell morphogenesis involved in differentiation	0.544403	70	89	1
GO:BP	GO:0071347	cellular response to interleukin-1	0.544403	70	89	1
GO:CC	GO:0016363	nuclear matrix	0.546429	64	91	1
GO:BP	GO:0045639	positive regulation of myeloid cell differentiation	0.547307	71	89	1
GO:BP	GO:2000060	positive regulation of ubiquitin-dependent protein catabolic process	0.547307	71	89	1
GO:BP	GO:0009628	response to abiotic stimulus	0.547307	691	89	5
GO:BP	GO:0006641	triglyceride metabolic process	0.547307	71	89	1
GO:BP	GO:0006672	ceramide metabolic process	0.547307	71	89	1
GO:BP	GO:0061387	regulation of extent of cell growth	0.547307	71	89	1
GO:BP	GO:0046887	positive regulation of hormone secretion	0.547307	71	89	1
GO:BP	GO:0001822	kidney development	0.547359	213	89	2
GO:MF	GO:0036459	thiol-dependent ubiquitinyl hydrolase activity	0.550609	88	92	1
GO:MF	GO:0005488	binding	0.550609	12319	92	70
GO:BP	GO:0001942	hair follicle development	0.550704	72	89	1
GO:BP	GO:0002286	T cell activation involved in immune response	0.550704	72	89	1
GO:BP	GO:0045621	positive regulation of lymphocyte differentiation	0.550704	72	89	1
GO:BP	GO:0007006	mitochondrial membrane organization	0.550704	72	89	1
GO:BP	GO:0019395	fatty acid oxidation	0.550704	72	89	1
GO:BP	GO:0090066	regulation of anatomical structure size	0.55235	371	89	3
GO:BP	GO:0110149	regulation of biomineralization	0.552585	73	89	1
GO:BP	GO:0045069	regulation of viral genome replication	0.552585	73	89	1
GO:BP	GO:0099565	chemical synaptic transmission, postsynaptic	0.552585	73	89	1
GO:BP	GO:0006690	icosanoid metabolic process	0.552585	73	89	1
GO:BP	GO:0042147	retrograde transport, endosome to Golgi	0.552585	73	89	1
GO:BP	GO:0048525	negative regulation of viral process	0.552585	73	89	1
GO:BP	GO:0070167	regulation of biomineral tissue development	0.552585	73	89	1
GO:BP	GO:0034763	negative regulation of transmembrane transport	0.552585	73	89	1
GO:BP	GO:0034440	lipid oxidation	0.553446	74	89	1
GO:BP	GO:0060548	negative regulation of cell death	0.553446	700	89	5
GO:BP	GO:0001944	vasculature development	0.553446	536	89	4
GO:BP	GO:0098773	skin epidermis development	0.553446	74	89	1
GO:BP	GO:2001243	negative regulation of intrinsic apoptotic signaling pathway	0.553446	74	89	1
GO:BP	GO:0048646	anatomical structure formation involved in morphogenesis	0.553446	869	89	6
GO:BP	GO:0051130	positive regulation of cellular component organization	0.553446	868	89	6
GO:BP	GO:0051153	regulation of striated muscle cell differentiation	0.553446	74	89	1
GO:BP	GO:0022405	hair cycle process	0.553446	74	89	1
GO:BP	GO:0022404	molting cycle process	0.553446	74	89	1
GO:BP	GO:0018958	phenol-containing compound metabolic process	0.553446	74	89	1
GO:BP	GO:0009416	response to light stimulus	0.55497	219	89	2
GO:MF	GO:0016746	transferase activity, transferring acyl groups	0.555725	244	92	2
GO:MF	GO:0101005	ubiquitinyl hydrolase activity	0.556019	90	92	1
GO:BP	GO:0051817	modification of morphology or physiology of other organism involved in symbiotic interaction	0.55616	75	89	1
GO:BP	GO:0055072	iron ion homeostasis	0.55616	75	89	1
GO:BP	GO:0071887	leukocyte apoptotic process	0.55616	75	89	1
GO:BP	GO:0046928	regulation of neurotransmitter secretion	0.55616	75	89	1
GO:BP	GO:0009062	fatty acid catabolic process	0.55616	75	89	1
GO:BP	GO:0014066	regulation of phosphatidylinositol 3-kinase signaling	0.55616	75	89	1
GO:BP	GO:0002694	regulation of leukocyte activation	0.559285	379	89	3
GO:BP	GO:0008637	apoptotic mitochondrial changes	0.559286	76	89	1
GO:BP	GO:0002520	immune system development	0.559286	709	89	5
GO:BP	GO:0051604	protein maturation	0.559286	222	89	2
GO:BP	GO:0030316	osteoclast differentiation	0.559286	76	89	1
GO:BP	GO:0015696	ammonium transport	0.559286	76	89	1
GO:BP	GO:0051707	response to other organism	0.56186	880	89	6
GO:BP	GO:0070661	leukocyte proliferation	0.56186	223	89	2
GO:BP	GO:0030048	actin filament-based movement	0.561871	77	89	1
GO:BP	GO:0072358	cardiovascular system development	0.561871	546	89	4
GO:BP	GO:0032231	regulation of actin filament bundle assembly	0.561871	77	89	1
GO:BP	GO:0032091	negative regulation of protein binding	0.561871	77	89	1
GO:BP	GO:0060627	regulation of vesicle-mediated transport	0.561871	382	89	3
GO:BP	GO:0043207	response to external biotic stimulus	0.56219	882	89	6
GO:BP	GO:0032092	positive regulation of protein binding	0.563919	78	89	1
GO:BP	GO:0033865	nucleoside bisphosphate metabolic process	0.563919	78	89	1
GO:BP	GO:0031532	actin cytoskeleton reorganization	0.563919	78	89	1
GO:BP	GO:0034032	purine nucleoside bisphosphate metabolic process	0.563919	78	89	1
GO:BP	GO:0033875	ribonucleoside bisphosphate metabolic process	0.563919	78	89	1
GO:BP	GO:0032609	interferon-gamma production	0.563919	78	89	1
GO:BP	GO:0001678	cellular glucose homeostasis	0.563919	78	89	1
GO:BP	GO:0043410	positive regulation of MAPK cascade	0.565859	386	89	3
GO:BP	GO:0007346	regulation of mitotic cell cycle	0.565859	386	89	3
GO:BP	GO:0097746	regulation of blood vessel diameter	0.566382	79	89	1
GO:BP	GO:0042089	cytokine biosynthetic process	0.566382	79	89	1
GO:BP	GO:0035296	regulation of tube diameter	0.566382	79	89	1
GO:BP	GO:0007218	neuropeptide signaling pathway	0.566382	79	89	1
GO:BP	GO:0021700	developmental maturation	0.566382	227	89	2
GO:MF	GO:0000149	SNARE binding	0.568412	94	92	1
GO:MF	GO:0042826	histone deacetylase binding	0.568412	94	92	1
GO:MF	GO:0004672	protein kinase activity	0.568412	585	92	4
GO:BP	GO:1903351	cellular response to dopamine	0.568786	80	89	1
GO:BP	GO:0035150	regulation of tube size	0.568786	80	89	1
GO:BP	GO:0042752	regulation of circadian rhythm	0.568786	80	89	1
GO:BP	GO:0072001	renal system development	0.568786	229	89	2
GO:BP	GO:0042107	cytokine metabolic process	0.568786	80	89	1
GO:BP	GO:1903350	response to dopamine	0.568786	80	89	1
GO:BP	GO:0098693	regulation of synaptic vesicle cycle	0.568786	80	89	1
GO:BP	GO:0001578	microtubule bundle formation	0.570187	81	89	1
GO:BP	GO:0060993	kidney morphogenesis	0.570187	81	89	1
GO:BP	GO:0007565	female pregnancy	0.570187	81	89	1
GO:BP	GO:0048675	axon extension	0.570187	81	89	1
GO:BP	GO:0048640	negative regulation of developmental growth	0.570187	81	89	1
GO:BP	GO:0071236	cellular response to antibiotic	0.570187	81	89	1
GO:BP	GO:0007586	digestion	0.570187	81	89	1
GO:BP	GO:0030518	intracellular steroid hormone receptor signaling pathway	0.570187	81	89	1
GO:BP	GO:0031623	receptor internalization	0.570187	81	89	1
GO:BP	GO:0055007	cardiac muscle cell differentiation	0.571069	82	89	1
GO:BP	GO:1901800	positive regulation of proteasomal protein catabolic process	0.571069	82	89	1
GO:BP	GO:0072080	nephron tubule development	0.571069	82	89	1
GO:BP	GO:0003158	endothelium development	0.571069	82	89	1
GO:BP	GO:0043408	regulation of MAPK cascade	0.571069	560	89	4
GO:BP	GO:0046822	regulation of nucleocytoplasmic transport	0.571069	82	89	1
GO:BP	GO:1900180	regulation of protein localization to nucleus	0.571069	82	89	1
GO:BP	GO:0010906	regulation of glucose metabolic process	0.571069	82	89	1
GO:BP	GO:0017144	drug metabolic process	0.571069	393	89	3
GO:BP	GO:0030216	keratinocyte differentiation	0.571069	82	89	1
GO:BP	GO:0009607	response to biotic stimulus	0.57263	901	89	6
GO:BP	GO:0097193	intrinsic apoptotic signaling pathway	0.57263	234	89	2
GO:BP	GO:0009719	response to endogenous stimulus	0.57263	1074	89	7
GO:BP	GO:0000904	cell morphogenesis involved in differentiation	0.57263	562	89	4
GO:BP	GO:0006897	endocytosis	0.572657	396	89	3
GO:BP	GO:0032989	cellular component morphogenesis	0.572838	903	89	6
GO:BP	GO:0046632	alpha-beta T cell differentiation	0.572838	83	89	1
GO:BP	GO:0002761	regulation of myeloid leukocyte differentiation	0.572838	83	89	1
GO:MF	GO:0005178	integrin binding	0.573281	96	92	1
GO:MF	GO:0019783	ubiquitin-like protein-specific protease activity	0.573281	96	92	1
GO:MF	GO:0004930	G protein-coupled receptor activity	0.575636	1457	92	9
GO:BP	GO:0070555	response to interleukin-1	0.575954	84	89	1
GO:BP	GO:0002521	leukocyte differentiation	0.575954	399	89	3
GO:BP	GO:0001505	regulation of neurotransmitter levels	0.575954	236	89	2
GO:BP	GO:0009582	detection of abiotic stimulus	0.575954	84	89	1
GO:BP	GO:0021987	cerebral cortex development	0.575954	84	89	1
GO:CC	GO:0000792	heterochromatin	0.576222	69	91	1
GO:CC	GO:0005769	early endosome	0.576222	210	91	2
GO:BP	GO:0043467	regulation of generation of precursor metabolites and energy	0.579952	85	89	1
GO:BP	GO:0009581	detection of external stimulus	0.579952	85	89	1
GO:BP	GO:0061326	renal tubule development	0.579952	85	89	1
GO:MF	GO:0051082	unfolded protein binding	0.580264	99	92	1
GO:MF	GO:0009055	electron transfer activity	0.580264	99	92	1
GO:CC	GO:0016469	proton-transporting two-sector ATPase complex	0.581186	71	91	1
GO:CC	GO:1903561	extracellular vesicle	0.581186	71	91	1
GO:MF	GO:0004540	ribonuclease activity	0.582508	100	92	1
GO:CC	GO:0031225	anchored component of membrane	0.583957	73	91	1
GO:CC	GO:0005793	endoplasmic reticulum-Golgi intermediate compartment	0.583957	73	91	1
GO:CC	GO:0005604	basement membrane	0.583957	73	91	1
GO:BP	GO:0033138	positive regulation of peptidyl-serine phosphorylation	0.584845	86	89	1
GO:BP	GO:0071868	cellular response to monoamine stimulus	0.584977	87	89	1
GO:BP	GO:0006417	regulation of translation	0.584977	241	89	2
GO:BP	GO:0071346	cellular response to interferon-gamma	0.584977	87	89	1
GO:BP	GO:0071867	response to monoamine	0.584977	87	89	1
GO:BP	GO:0042303	molting cycle	0.584977	87	89	1
GO:BP	GO:0017015	regulation of transforming growth factor beta receptor signaling pathway	0.584977	87	89	1
GO:BP	GO:1903828	negative regulation of cellular protein localization	0.584977	87	89	1
GO:BP	GO:0001508	action potential	0.584977	87	89	1
GO:BP	GO:0071870	cellular response to catecholamine stimulus	0.584977	87	89	1
GO:BP	GO:0071869	response to catecholamine	0.584977	87	89	1
GO:BP	GO:0042633	hair cycle	0.584977	87	89	1
GO:BP	GO:0040013	negative regulation of locomotion	0.585272	242	89	2
GO:BP	GO:0097435	supramolecular fiber organization	0.585465	575	89	4
GO:BP	GO:0009749	response to glucose	0.585543	88	89	1
GO:BP	GO:1903844	regulation of cellular response to transforming growth factor beta stimulus	0.585543	88	89	1
GO:BP	GO:0031398	positive regulation of protein ubiquitination	0.585543	88	89	1
GO:BP	GO:1905330	regulation of morphogenesis of an epithelium	0.585543	88	89	1
GO:BP	GO:0090100	positive regulation of transmembrane receptor protein serine/threonine kinase signaling pathway	0.585543	88	89	1
GO:BP	GO:0006119	oxidative phosphorylation	0.585543	88	89	1
GO:BP	GO:0006639	acylglycerol metabolic process	0.585543	88	89	1
GO:BP	GO:0042476	odontogenesis	0.585543	88	89	1
GO:BP	GO:0006638	neutral lipid metabolic process	0.587928	89	89	1
GO:BP	GO:0001539	cilium or flagellum-dependent cell motility	0.587928	89	89	1
GO:BP	GO:1903831	signal transduction involved in cellular response to ammonium ion	0.587928	89	89	1
GO:BP	GO:1903052	positive regulation of proteolysis involved in cellular protein catabolic process	0.587928	89	89	1
GO:BP	GO:0060285	cilium-dependent cell motility	0.587928	89	89	1
GO:BP	GO:0006497	protein lipidation	0.587928	89	89	1
GO:BP	GO:0097305	response to alcohol	0.590727	90	89	1
GO:BP	GO:0034284	response to monosaccharide	0.590727	90	89	1
GO:BP	GO:0019079	viral genome replication	0.590727	90	89	1
GO:BP	GO:0009746	response to hexose	0.590727	90	89	1
GO:BP	GO:0045727	positive regulation of translation	0.590727	90	89	1
GO:BP	GO:0002824	positive regulation of adaptive immune response based on somatic recombination of immune receptors built from immunoglobulin superfamily domains	0.592083	91	89	1
GO:BP	GO:0060048	cardiac muscle contraction	0.592083	91	89	1
GO:BP	GO:0030282	bone mineralization	0.592083	91	89	1
GO:BP	GO:0043280	positive regulation of cysteine-type endopeptidase activity involved in apoptotic process	0.592083	91	89	1
GO:BP	GO:0001936	regulation of endothelial cell proliferation	0.592083	91	89	1
GO:BP	GO:0072329	monocarboxylic acid catabolic process	0.592083	91	89	1
GO:BP	GO:0001959	regulation of cytokine-mediated signaling pathway	0.592083	91	89	1
GO:BP	GO:0015914	phospholipid transport	0.592083	91	89	1
GO:BP	GO:0031667	response to nutrient levels	0.592414	249	89	2
GO:MF	GO:0140297	DNA-binding transcription factor binding	0.593505	267	92	2
GO:BP	GO:0001558	regulation of cell growth	0.594851	250	89	2
GO:BP	GO:1903169	regulation of calcium ion transmembrane transport	0.595247	92	89	1
GO:BP	GO:0048813	dendrite morphogenesis	0.595247	92	89	1
GO:BP	GO:0048593	camera-type eye morphogenesis	0.5979	93	89	1
GO:BP	GO:0014902	myotube differentiation	0.5979	93	89	1
GO:BP	GO:1901568	fatty acid derivative metabolic process	0.5979	93	89	1
GO:BP	GO:0050796	regulation of insulin secretion	0.5979	93	89	1
GO:BP	GO:0010508	positive regulation of autophagy	0.5979	93	89	1
GO:MF	GO:0043021	ribonucleoprotein complex binding	0.59963	105	92	1
GO:BP	GO:0002821	positive regulation of adaptive immune response	0.600624	94	89	1
GO:BP	GO:0003018	vascular process in circulatory system	0.600624	94	89	1
GO:BP	GO:0042158	lipoprotein biosynthetic process	0.600624	94	89	1
GO:BP	GO:0032006	regulation of TOR signaling	0.600624	94	89	1
GO:BP	GO:0051704	multi-organism process	0.600624	1648	89	10
GO:BP	GO:0035821	modification of morphology or physiology of other organism	0.6026	95	89	1
GO:BP	GO:0051592	response to calcium ion	0.6026	95	89	1
GO:BP	GO:0010977	negative regulation of neuron projection development	0.6026	95	89	1
GO:BP	GO:0060078	regulation of postsynaptic membrane potential	0.6026	95	89	1
GO:BP	GO:0097553	calcium ion transmembrane import into cytosol	0.6026	95	89	1
GO:BP	GO:0002040	sprouting angiogenesis	0.6026	95	89	1
GO:BP	GO:0022414	reproductive process	0.602962	945	89	6
GO:BP	GO:0016079	synaptic vesicle exocytosis	0.603722	96	89	1
GO:BP	GO:0010675	regulation of cellular carbohydrate metabolic process	0.603722	96	89	1
GO:BP	GO:0072009	nephron epithelium development	0.603722	96	89	1
GO:BP	GO:0002687	positive regulation of leukocyte migration	0.603722	96	89	1
GO:BP	GO:0000003	reproduction	0.603722	947	89	6
GO:BP	GO:0031109	microtubule polymerization or depolymerization	0.603722	96	89	1
GO:BP	GO:0045862	positive regulation of proteolysis	0.603722	257	89	2
GO:BP	GO:0043086	negative regulation of catalytic activity	0.604211	599	89	4
GO:BP	GO:0001655	urogenital system development	0.604665	258	89	2
GO:BP	GO:0046916	cellular transition metal ion homeostasis	0.60619	97	89	1
GO:BP	GO:0000041	transition metal ion transport	0.60619	97	89	1
GO:BP	GO:0051588	regulation of neurotransmitter transport	0.60619	97	89	1
GO:BP	GO:0009617	response to bacterium	0.606709	429	89	3
GO:CC	GO:0120025	plasma membrane bounded cell projection	0.607332	1403	91	9
GO:BP	GO:0003012	muscle system process	0.607937	260	89	2
GO:BP	GO:0044703	multi-organism reproductive process	0.608151	603	89	4
GO:BP	GO:0006937	regulation of muscle contraction	0.608151	98	89	1
GO:BP	GO:0090316	positive regulation of intracellular protein transport	0.608151	98	89	1
GO:BP	GO:0019751	polyol metabolic process	0.608151	98	89	1
GO:BP	GO:0034614	cellular response to reactive oxygen species	0.610069	99	89	1
GO:BP	GO:0031589	cell-substrate adhesion	0.610069	262	89	2
GO:BP	GO:0032434	regulation of proteasomal ubiquitin-dependent protein catabolic process	0.610069	99	89	1
GO:BP	GO:0060349	bone morphogenesis	0.610069	99	89	1
GO:BP	GO:0051147	regulation of muscle cell differentiation	0.610069	99	89	1
GO:BP	GO:0051493	regulation of cytoskeleton organization	0.610069	432	89	3
GO:BP	GO:0010821	regulation of mitochondrion organization	0.611024	100	89	1
GO:BP	GO:0034332	adherens junction organization	0.611024	100	89	1
GO:BP	GO:0051650	establishment of vesicle localization	0.611024	100	89	1
GO:BP	GO:0018107	peptidyl-threonine phosphorylation	0.611024	100	89	1
GO:BP	GO:0030307	positive regulation of cell growth	0.611024	100	89	1
GO:BP	GO:0001704	formation of primary germ layer	0.611024	100	89	1
GO:BP	GO:0060759	regulation of response to cytokine stimulus	0.611024	100	89	1
GO:BP	GO:0009743	response to carbohydrate	0.611024	100	89	1
GO:CC	GO:0031410	cytoplasmic vesicle	0.611383	1240	91	8
GO:CC	GO:0097708	intracellular vesicle	0.611383	1242	91	8
GO:CC	GO:0042734	presynaptic membrane	0.611383	79	91	1
GO:CC	GO:0030133	transport vesicle	0.611383	230	91	2
GO:MF	GO:0004519	endonuclease activity	0.614067	109	92	1
GO:CC	GO:0034702	ion channel complex	0.615964	234	91	2
GO:CC	GO:0042995	cell projection	0.615964	1435	91	9
GO:CC	GO:0043230	extracellular organelle	0.615964	84	91	1
GO:CC	GO:0045177	apical part of cell	0.615964	238	91	2
GO:CC	GO:0099699	integral component of synaptic membrane	0.615964	85	91	1
GO:CC	GO:0042383	sarcolemma	0.615964	84	91	1
GO:CC	GO:0030136	clathrin-coated vesicle	0.615964	85	91	1
GO:BP	GO:0000165	MAPK cascade	0.61603	612	89	4
GO:BP	GO:1903322	positive regulation of protein modification by small protein conjugation or removal	0.617877	102	89	1
GO:BP	GO:2001056	positive regulation of cysteine-type endopeptidase activity	0.617877	102	89	1
GO:BP	GO:0001837	epithelial to mesenchymal transition	0.617877	102	89	1
GO:BP	GO:0010469	regulation of signaling receptor activity	0.617877	102	89	1
GO:BP	GO:0035637	multicellular organismal signaling	0.618041	103	89	1
GO:BP	GO:0014065	phosphatidylinositol 3-kinase signaling	0.618041	104	89	1
GO:BP	GO:0071242	cellular response to ammonium ion	0.618041	103	89	1
GO:BP	GO:0031325	positive regulation of cellular metabolic process	0.618041	2589	89	15
GO:BP	GO:0030856	regulation of epithelial cell differentiation	0.618041	104	89	1
GO:BP	GO:0031331	positive regulation of cellular catabolic process	0.618041	269	89	2
GO:BP	GO:0022612	gland morphogenesis	0.618041	104	89	1
GO:BP	GO:0018212	peptidyl-tyrosine modification	0.618041	271	89	2
GO:BP	GO:0006665	sphingolipid metabolic process	0.618041	104	89	1
GO:BP	GO:0120161	regulation of cold-induced thermogenesis	0.618041	103	89	1
GO:BP	GO:0018108	peptidyl-tyrosine phosphorylation	0.618041	268	89	2
GO:BP	GO:0032102	negative regulation of response to external stimulus	0.618041	269	89	2
GO:BP	GO:0090090	negative regulation of canonical Wnt signaling pathway	0.618041	104	89	1
GO:BP	GO:0009991	response to extracellular stimulus	0.618041	270	89	2
GO:BP	GO:0045321	leukocyte activation	0.618041	616	89	4
GO:BP	GO:0010243	response to organonitrogen compound	0.618041	619	89	4
GO:BP	GO:0060402	calcium ion transport into cytosol	0.618041	104	89	1
GO:BP	GO:0002062	chondrocyte differentiation	0.618041	103	89	1
GO:BP	GO:0106106	cold-induced thermogenesis	0.618041	103	89	1
GO:BP	GO:1903364	positive regulation of cellular protein catabolic process	0.618041	104	89	1
GO:BP	GO:0045580	regulation of T cell differentiation	0.620254	105	89	1
GO:BP	GO:0001935	endothelial cell proliferation	0.620254	105	89	1
GO:BP	GO:0046467	membrane lipid biosynthetic process	0.620254	105	89	1
GO:BP	GO:0034250	positive regulation of cellular amide metabolic process	0.620254	105	89	1
GO:BP	GO:0018210	peptidyl-threonine modification	0.622346	106	89	1
GO:BP	GO:0007098	centrosome cycle	0.622346	106	89	1
GO:BP	GO:0035051	cardiocyte differentiation	0.622346	106	89	1
GO:BP	GO:0034341	response to interferon-gamma	0.622346	106	89	1
GO:BP	GO:0030010	establishment of cell polarity	0.622346	106	89	1
GO:MF	GO:0043167	ion binding	0.622605	4726	92	27
GO:BP	GO:0030097	hemopoiesis	0.62314	625	89	4
GO:CC	GO:0097733	photoreceptor cell cilium	0.623884	87	91	1
GO:BP	GO:0034248	regulation of cellular amide metabolic process	0.624315	276	89	2
GO:BP	GO:0031929	TOR signaling	0.624315	107	89	1
GO:BP	GO:0050806	positive regulation of synaptic transmission	0.624315	107	89	1
GO:BP	GO:0010634	positive regulation of epithelial cell migration	0.624315	107	89	1
GO:BP	GO:0023014	signal transduction by protein phosphorylation	0.624315	626	89	4
GO:CC	GO:0097731	9+0 non-motile cilium	0.626041	88	91	1
GO:BP	GO:0007050	cell cycle arrest	0.626415	108	89	1
GO:BP	GO:0035725	sodium ion transmembrane transport	0.626415	108	89	1
GO:BP	GO:0032956	regulation of actin cytoskeleton organization	0.626415	277	89	2
GO:BP	GO:0046631	alpha-beta T cell activation	0.626415	108	89	1
GO:BP	GO:1903706	regulation of hemopoiesis	0.626755	278	89	2
GO:BP	GO:0097190	apoptotic signaling pathway	0.626755	453	89	3
GO:MF	GO:0016757	transferase activity, transferring glycosyl groups	0.62727	284	92	2
GO:MF	GO:0015293	symporter activity	0.627483	114	92	1
GO:BP	GO:0007169	transmembrane receptor protein tyrosine kinase signaling pathway	0.628286	454	89	3
GO:BP	GO:0016579	protein deubiquitination	0.628393	109	89	1
GO:BP	GO:1990845	adaptive thermogenesis	0.628393	109	89	1
GO:BP	GO:0030855	epithelial cell differentiation	0.628919	455	89	3
GO:MF	GO:0016616	oxidoreductase activity, acting on the CH-OH group of donors, NAD or NADP as acceptor	0.629163	115	92	1
GO:BP	GO:0009266	response to temperature stimulus	0.631703	110	89	1
GO:BP	GO:0030099	myeloid cell differentiation	0.631708	281	89	2
GO:MF	GO:0015631	tubulin binding	0.632421	289	92	2
GO:MF	GO:0005267	potassium channel activity	0.632421	117	92	1
GO:BP	GO:0051649	establishment of localization in cell	0.632478	1535	89	9
GO:BP	GO:1902904	negative regulation of supramolecular fiber organization	0.633606	111	89	1
GO:BP	GO:0033135	regulation of peptidyl-serine phosphorylation	0.633606	111	89	1
GO:BP	GO:0046890	regulation of lipid biosynthetic process	0.633606	111	89	1
GO:CC	GO:0005884	actin filament	0.63364	90	91	1
GO:BP	GO:0050808	synapse organization	0.634432	284	89	2
GO:BP	GO:0051648	vesicle localization	0.634432	112	89	1
GO:BP	GO:0051098	regulation of binding	0.634432	284	89	2
GO:BP	GO:0002682	regulation of immune system process	0.634432	997	89	6
GO:BP	GO:0050778	positive regulation of immune response	0.634432	461	89	3
GO:BP	GO:0033002	muscle cell proliferation	0.634432	112	89	1
GO:BP	GO:0071495	cellular response to endogenous stimulus	0.634432	997	89	6
GO:BP	GO:0008643	carbohydrate transport	0.634432	112	89	1
GO:BP	GO:1903900	regulation of viral life cycle	0.63686	113	89	1
GO:BP	GO:0009893	positive regulation of metabolic process	0.63686	2819	89	16
GO:BP	GO:0007156	homophilic cell adhesion via plasma membrane adhesion molecules	0.63686	113	89	1
GO:CC	GO:1902495	transmembrane transporter complex	0.637955	250	91	2
GO:BP	GO:0031023	microtubule organizing center organization	0.638191	114	89	1
GO:BP	GO:0030177	positive regulation of Wnt signaling pathway	0.638191	114	89	1
GO:BP	GO:0090276	regulation of peptide hormone secretion	0.638191	114	89	1
GO:BP	GO:0007605	sensory perception of sound	0.638191	114	89	1
GO:BP	GO:0055076	transition metal ion homeostasis	0.638191	114	89	1
GO:BP	GO:0031345	negative regulation of cell projection organization	0.638191	114	89	1
GO:BP	GO:0060359	response to ammonium ion	0.639046	115	89	1
GO:BP	GO:0015718	monocarboxylic acid transport	0.639046	115	89	1
GO:BP	GO:0071363	cellular response to growth factor stimulus	0.639046	466	89	3
GO:BP	GO:0006888	endoplasmic reticulum to Golgi vesicle-mediated transport	0.639046	115	89	1
GO:BP	GO:0030879	mammary gland development	0.639046	115	89	1
GO:BP	GO:0060041	retina development in camera-type eye	0.639046	115	89	1
GO:BP	GO:0051494	negative regulation of cytoskeleton organization	0.639046	115	89	1
GO:MF	GO:0019899	enzyme binding	0.639457	1721	92	10
GO:BP	GO:0009267	cellular response to starvation	0.641682	116	89	1
GO:BP	GO:0006941	striated muscle contraction	0.641682	116	89	1
GO:BP	GO:0007286	spermatid development	0.641682	116	89	1
GO:BP	GO:0006464	cellular protein modification process	0.642144	3201	89	18
GO:BP	GO:0036211	protein modification process	0.642144	3201	89	18
GO:BP	GO:0045861	negative regulation of proteolysis	0.642471	292	89	2
GO:BP	GO:0006109	regulation of carbohydrate metabolic process	0.642471	117	89	1
GO:BP	GO:0048771	tissue remodeling	0.642471	117	89	1
GO:BP	GO:0010950	positive regulation of endopeptidase activity	0.642471	117	89	1
GO:BP	GO:0008283	cell population proliferation	0.642471	1377	89	8
GO:CC	GO:0099240	intrinsic component of synaptic membrane	0.642925	93	91	1
GO:MF	GO:0008022	protein C-terminus binding	0.643063	121	92	1
GO:CC	GO:1990351	transporter complex	0.643109	255	91	2
GO:CC	GO:0097458	neuron part	0.643109	1124	91	7
GO:CC	GO:1902911	protein kinase complex	0.643109	95	91	1
GO:BP	GO:0032535	regulation of cellular component size	0.64336	293	89	2
GO:BP	GO:0060249	anatomical structure homeostasis	0.64336	293	89	2
GO:BP	GO:0006606	protein import into nucleus	0.643682	118	89	1
GO:BP	GO:1990138	neuron projection extension	0.643682	118	89	1
GO:BP	GO:2000058	regulation of ubiquitin-dependent protein catabolic process	0.643682	118	89	1
GO:BP	GO:0048515	spermatid differentiation	0.643682	118	89	1
GO:MF	GO:0019904	protein domain specific binding	0.644416	476	92	3
GO:BP	GO:1903305	regulation of regulated secretory pathway	0.646668	119	89	1
GO:BP	GO:0051302	regulation of cell division	0.646668	119	89	1
GO:BP	GO:0015748	organophosphate ester transport	0.64691	120	89	1
GO:BP	GO:0031214	biomineral tissue development	0.64691	120	89	1
GO:BP	GO:0060401	cytosolic calcium ion transport	0.64691	120	89	1
GO:BP	GO:2001233	regulation of apoptotic signaling pathway	0.64691	296	89	2
GO:BP	GO:0070848	response to growth factor	0.64691	476	89	3
GO:BP	GO:0021543	pallium development	0.64691	120	89	1
GO:BP	GO:0045931	positive regulation of mitotic cell cycle	0.64691	120	89	1
GO:BP	GO:0110148	biomineralization	0.64691	120	89	1
GO:BP	GO:0044283	small molecule biosynthetic process	0.647561	478	89	3
GO:BP	GO:0009987	cellular process	0.647735	14464	89	79
GO:MF	GO:0048037	cofactor binding	0.648064	483	92	3
GO:MF	GO:0140030	modification-dependent protein binding	0.648064	125	92	1
GO:MF	GO:0008194	UDP-glycosyltransferase activity	0.648064	125	92	1
GO:MF	GO:0016614	oxidoreductase activity, acting on CH-OH group of donors	0.648064	124	92	1
GO:BP	GO:0051170	import into nucleus	0.648477	121	89	1
GO:BP	GO:0051100	negative regulation of binding	0.648477	121	89	1
GO:BP	GO:0072006	nephron development	0.648477	121	89	1
GO:BP	GO:0010639	negative regulation of organelle organization	0.64869	299	89	2
GO:MF	GO:0019901	protein kinase binding	0.649387	485	92	3
GO:BP	GO:0072073	kidney epithelium development	0.650462	122	89	1
GO:BP	GO:0007601	visual perception	0.650462	122	89	1
GO:BP	GO:0030100	regulation of endocytosis	0.650462	122	89	1
GO:BP	GO:0051173	positive regulation of nitrogen compound metabolic process	0.651299	2496	89	14
GO:BP	GO:0030073	insulin secretion	0.652416	123	89	1
GO:BP	GO:0002822	regulation of adaptive immune response based on somatic recombination of immune receptors built from immunoglobulin superfamily domains	0.652416	123	89	1
GO:BP	GO:0045017	glycerolipid biosynthetic process	0.652416	123	89	1
GO:BP	GO:0050954	sensory perception of mechanical stimulus	0.653986	125	89	1
GO:BP	GO:0007088	regulation of mitotic nuclear division	0.653986	125	89	1
GO:BP	GO:0050673	epithelial cell proliferation	0.653986	304	89	2
GO:BP	GO:0002274	myeloid leukocyte activation	0.653986	125	89	1
GO:BP	GO:0051017	actin filament bundle assembly	0.653986	125	89	1
GO:BP	GO:0048592	eye morphogenesis	0.653986	125	89	1
GO:BP	GO:0032970	regulation of actin filament-based process	0.653986	304	89	2
GO:BP	GO:0045597	positive regulation of cell differentiation	0.653986	669	89	4
GO:BP	GO:0051090	regulation of DNA-binding transcription factor activity	0.653986	305	89	2
GO:BP	GO:0046165	alcohol biosynthetic process	0.653986	124	89	1
GO:BP	GO:0090501	RNA phosphodiester bond hydrolysis	0.653986	125	89	1
GO:BP	GO:0016049	cell growth	0.653986	305	89	2
GO:BP	GO:0070646	protein modification by small protein removal	0.653986	125	89	1
GO:BP	GO:0000302	response to reactive oxygen species	0.657193	126	89	1
GO:BP	GO:0000226	microtubule cytoskeleton organization	0.657488	490	89	3
GO:BP	GO:0008361	regulation of cell size	0.658577	127	89	1
GO:BP	GO:0061572	actin filament bundle organization	0.658577	127	89	1
GO:BP	GO:0030308	negative regulation of cell growth	0.658577	127	89	1
GO:BP	GO:0045619	regulation of lymphocyte differentiation	0.658577	127	89	1
GO:BP	GO:0051051	negative regulation of transport	0.659705	309	89	2
GO:BP	GO:0030178	negative regulation of Wnt signaling pathway	0.660645	129	89	1
GO:BP	GO:0048869	cellular developmental process	0.660645	3076	89	17
GO:BP	GO:0001819	positive regulation of cytokine production	0.660645	312	89	2
GO:BP	GO:0061024	membrane organization	0.660645	495	89	3
GO:BP	GO:0003006	developmental process involved in reproduction	0.660645	496	89	3
GO:BP	GO:0009314	response to radiation	0.660645	312	89	2
GO:BP	GO:0042157	lipoprotein metabolic process	0.660645	129	89	1
GO:BP	GO:0007017	microtubule-based process	0.660645	678	89	4
GO:BP	GO:0071356	cellular response to tumor necrosis factor	0.660645	129	89	1
GO:BP	GO:0048609	multicellular organismal reproductive process	0.660645	495	89	3
GO:BP	GO:0071695	anatomical structure maturation	0.660645	129	89	1
GO:BP	GO:1901698	response to nitrogen compound	0.660645	680	89	4
GO:BP	GO:0050953	sensory perception of light stimulus	0.660645	129	89	1
GO:CC	GO:0005777	peroxisome	0.661694	100	91	1
GO:CC	GO:0042579	microbody	0.661694	100	91	1
GO:BP	GO:0043401	steroid hormone mediated signaling pathway	0.662109	130	89	1
GO:BP	GO:0035265	organ growth	0.662109	130	89	1
GO:MF	GO:1901981	phosphatidylinositol phosphate binding	0.66301	131	92	1
GO:BP	GO:0060322	head development	0.664141	499	89	3
GO:BP	GO:0010952	positive regulation of peptidase activity	0.664272	131	89	1
GO:BP	GO:0042594	response to starvation	0.664272	131	89	1
GO:BP	GO:0030705	cytoskeleton-dependent intracellular transport	0.666408	132	89	1
GO:BP	GO:0006006	glucose metabolic process	0.666408	132	89	1
GO:BP	GO:0050770	regulation of axonogenesis	0.666408	132	89	1
GO:BP	GO:0002285	lymphocyte activation involved in immune response	0.667622	133	89	1
GO:BP	GO:0048754	branching morphogenesis of an epithelial tube	0.667622	133	89	1
GO:BP	GO:0046677	response to antibiotic	0.667622	133	89	1
GO:BP	GO:0002819	regulation of adaptive immune response	0.667622	133	89	1
GO:BP	GO:0009913	epidermal cell differentiation	0.667622	133	89	1
GO:CC	GO:0098803	respiratory chain complex	0.66813	102	91	1
GO:BP	GO:0040007	growth	0.668249	690	89	4
GO:BP	GO:0032101	regulation of response to external stimulus	0.66929	691	89	4
GO:BP	GO:0097164	ammonium ion metabolic process	0.669702	134	89	1
GO:BP	GO:0032504	multicellular organism reproduction	0.670093	506	89	3
GO:BP	GO:0022900	electron transport chain	0.671756	135	89	1
GO:BP	GO:0050679	positive regulation of epithelial cell proliferation	0.671756	135	89	1
GO:MF	GO:0016773	phosphotransferase activity, alcohol group as acceptor	0.672986	684	92	4
GO:BP	GO:0090257	regulation of muscle system process	0.67468	136	89	1
GO:BP	GO:0051129	negative regulation of cellular component organization	0.675183	510	89	3
GO:MF	GO:0031406	carboxylic acid binding	0.675364	136	92	1
GO:BP	GO:0071702	organic substance transport	0.675831	2000	89	11
GO:CC	GO:0012505	endomembrane system	0.677856	2791	91	16
GO:MF	GO:0097367	carbohydrate derivative binding	0.679334	1970	92	11
GO:BP	GO:0009896	positive regulation of catabolic process	0.682415	327	89	2
GO:BP	GO:0051048	negative regulation of secretion	0.682415	139	89	1
GO:BP	GO:0051099	positive regulation of binding	0.682415	139	89	1
GO:BP	GO:0048589	developmental growth	0.683143	516	89	3
GO:BP	GO:0010468	regulation of gene expression	0.683619	3311	89	18
GO:BP	GO:0007179	transforming growth factor beta receptor signaling pathway	0.68715	141	89	1
GO:BP	GO:0043112	receptor metabolic process	0.68715	141	89	1
GO:BP	GO:0009892	negative regulation of metabolic process	0.688166	2204	89	12
GO:BP	GO:0007167	enzyme linked receptor protein signaling pathway	0.691834	712	89	4
GO:BP	GO:0007369	gastrulation	0.691834	143	89	1
[truncated: 610 more rows]

## Sheet: Holstein_GO terms genes
Source	Term_ID	Term_Name	Adjusted_P_Value	Entrez_Gene_ID	Gene_Symbol	Fold_Change
GO:CC	GO:0005615	extracellular space	0.081863	282006	PROS1	2.23745
GO:BP	GO:0050817	coagulation	0.0937639	282006	PROS1	2.23745
GO:BP	GO:0007596	blood coagulation	0.0937639	282006	PROS1	2.23745		Key
GO:BP	GO:0042060	wound healing	0.0937639	282006	PROS1	2.23745		Source = Categories of Gene Onthology (BP : biological process; CC : cellular component; MF : molecular function
GO:BP	GO:0050818	regulation of coagulation	0.0937639	282006	PROS1	2.23745		Term ID = ID for the enriched term/functional category
GO:BP	GO:0007599	hemostasis	0.0937639	282006	PROS1	2.23745		Term Name = Readable name for the enriched term
GO:CC	GO:0044421	extracellular region part	0.0978283	282006	PROS1	2.23745		Adjusted P Value = Compensated P Value derived from Hypergeometric test & multi-testing correction (FDR)
GO:BP	GO:0065007	biological regulation	0.139948	282006	PROS1	2.23745		Fold Change = Ratio of read counts between May and August samples
GO:BP	GO:0050819	negative regulation of coagulation	0.139948	282006	PROS1	2.23745
GO:BP	GO:0050878	regulation of body fluid levels	0.147352	282006	PROS1	2.23745
GO:BP	GO:0009611	response to wounding	0.168536	282006	PROS1	2.23745
GO:BP	GO:0061041	regulation of wound healing	0.168536	282006	PROS1	2.23745
GO:MF	GO:0005509	calcium ion binding	0.18391	282006	PROS1	2.23745
GO:BP	GO:1900046	regulation of hemostasis	0.217001	282006	PROS1	2.23745
GO:BP	GO:0051239	regulation of multicellular organismal process	0.217001	282006	PROS1	2.23745
GO:BP	GO:0030195	negative regulation of blood coagulation	0.217001	282006	PROS1	2.23745
GO:BP	GO:0030193	regulation of blood coagulation	0.217001	282006	PROS1	2.23745
GO:BP	GO:0065008	regulation of biological quality	0.217001	282006	PROS1	2.23745
GO:BP	GO:1903034	regulation of response to wounding	0.217001	282006	PROS1	2.23745
GO:BP	GO:0050789	regulation of biological process	0.217001	282006	PROS1	2.23745
GO:BP	GO:1900047	negative regulation of hemostasis	0.222542	282006	PROS1	2.23745
GO:CC	GO:0005576	extracellular region	0.248084	282006	PROS1	2.23745
GO:BP	GO:0061045	negative regulation of wound healing	0.257351	282006	PROS1	2.23745
GO:BP	GO:1903035	negative regulation of response to wounding	0.283834	282006	PROS1	2.23745
GO:BP	GO:0009605	response to external stimulus	0.316784	282006	PROS1	2.23745
GO:BP	GO:0042730	fibrinolysis	0.343401	282006	PROS1	2.23745
GO:BP	GO:0051241	negative regulation of multicellular organismal process	0.363514	282006	PROS1	2.23745
GO:BP	GO:0048583	regulation of response to stimulus	0.365351	282006	PROS1	2.23745
GO:BP	GO:0050896	response to stimulus	0.369881	282006	PROS1	2.23745
GO:MF	GO:0046872	metal ion binding	0.41371	282006	PROS1	2.23745
GO:BP	GO:0048519	negative regulation of biological process	0.421299	282006	PROS1	2.23745
GO:BP	GO:0048585	negative regulation of response to stimulus	0.438223	282006	PROS1	2.23745
GO:MF	GO:0043169	cation binding	0.452859	282006	PROS1	2.23745
GO:BP	GO:0032501	multicellular organismal process	0.456143	282006	PROS1	2.23745
GO:BP	GO:0006950	response to stress	0.505276	282006	PROS1	2.23745
GO:MF	GO:0005488	binding	0.550609	282006	PROS1	2.23745
GO:BP	GO:0032102	negative regulation of response to external stimulus	0.618041	282006	PROS1	2.23745
GO:MF	GO:0043167	ion binding	0.622605	282006	PROS1	2.23745
GO:BP	GO:0032101	regulation of response to external stimulus	0.66929	282006	PROS1	2.23745
GO:BP	GO:0080134	regulation of response to stress	0.874569	282006	PROS1	2.23745
GO:CC	GO:0005575	cellular_component	1	282006	PROS1	2.23745
GO:BP	GO:0008150	biological_process	1	282006	PROS1	2.23745
GO:MF	GO:0003674	molecular_function	1	282006	PROS1	2.23745
GO:CC	GO:0044459	plasma membrane part	0.00127202	338037	MYLK	2.14728
GO:CC	GO:0071944	cell periphery	0.00324837	338037	MYLK	2.14728
GO:CC	GO:0005886	plasma membrane	0.0190249	338037	MYLK	2.14728
GO:CC	GO:0098590	plasma membrane region	0.0735512	338037	MYLK	2.14728
GO:MF	GO:0008092	cytoskeletal protein binding	0.0919586	338037	MYLK	2.14728
GO:MF	GO:0005515	protein binding	0.120194	338037	MYLK	2.14728
GO:MF	GO:0003779	actin binding	0.120194	338037	MYLK	2.14728
GO:CC	GO:0016020	membrane	0.123938	338037	MYLK	2.14728
GO:MF	GO:0004687	myosin light chain kinase activity	0.129379	338037	MYLK	2.14728
GO:CC	GO:0030027	lamellipodium	0.185734	338037	MYLK	2.14728
GO:CC	GO:0044425	membrane part	0.205038	338037	MYLK	2.14728
GO:CC	GO:0031252	cell leading edge	0.22842	338037	MYLK	2.14728
GO:CC	GO:0005856	cytoskeleton	0.235393	338037	MYLK	2.14728
GO:MF	GO:0005516	calmodulin binding	0.274909	338037	MYLK	2.14728
GO:BP	GO:0006468	protein phosphorylation	0.374279	338037	MYLK	2.14728
GO:MF	GO:0046872	metal ion binding	0.41371	338037	MYLK	2.14728
GO:CC	GO:0032154	cleavage furrow	0.429036	338037	MYLK	2.14728
GO:BP	GO:0016310	phosphorylation	0.447396	338037	MYLK	2.14728
GO:MF	GO:0043169	cation binding	0.452859	338037	MYLK	2.14728
GO:BP	GO:0006796	phosphate-containing compound metabolic process	0.460154	338037	MYLK	2.14728
GO:BP	GO:0006793	phosphorus metabolic process	0.471932	338037	MYLK	2.14728
GO:CC	GO:0032155	cell division site part	0.472796	338037	MYLK	2.14728
GO:CC	GO:0032153	cell division site	0.485897	338037	MYLK	2.14728
GO:MF	GO:0004674	protein serine/threonine kinase activity	0.51002	338037	MYLK	2.14728
GO:MF	GO:0005488	binding	0.550609	338037	MYLK	2.14728
GO:MF	GO:0004672	protein kinase activity	0.568412	338037	MYLK	2.14728
GO:CC	GO:0120025	plasma membrane bounded cell projection	0.607332	338037	MYLK	2.14728
GO:CC	GO:0042995	cell projection	0.615964	338037	MYLK	2.14728
GO:MF	GO:0043167	ion binding	0.622605	338037	MYLK	2.14728
GO:BP	GO:0006464	cellular protein modification process	0.642144	338037	MYLK	2.14728
GO:BP	GO:0036211	protein modification process	0.642144	338037	MYLK	2.14728
GO:BP	GO:0009987	cellular process	0.647735	338037	MYLK	2.14728
GO:MF	GO:0016773	phosphotransferase activity, alcohol group as acceptor	0.672986	338037	MYLK	2.14728
GO:MF	GO:0097367	carbohydrate derivative binding	0.679334	338037	MYLK	2.14728
GO:BP	GO:0043412	macromolecule modification	0.708215	338037	MYLK	2.14728
GO:BP	GO:0044267	cellular protein metabolic process	0.712163	338037	MYLK	2.14728
GO:MF	GO:0016301	kinase activity	0.732959	338037	MYLK	2.14728
GO:BP	GO:0044237	cellular metabolic process	0.736427	338037	MYLK	2.14728
GO:MF	GO:0008144	drug binding	0.736911	338037	MYLK	2.14728
GO:BP	GO:0019538	protein metabolic process	0.739629	338037	MYLK	2.14728
GO:CC	GO:0005623	cell	0.750739	338037	MYLK	2.14728
GO:MF	GO:0043168	anion binding	0.751132	338037	MYLK	2.14728
GO:CC	GO:0044464	cell part	0.79376	338037	MYLK	2.14728
GO:BP	GO:1901564	organonitrogen compound metabolic process	0.795128	338037	MYLK	2.14728
GO:BP	GO:0008152	metabolic process	0.846073	338037	MYLK	2.14728
GO:MF	GO:0016772	transferase activity, transferring phosphorus-containing groups	0.84722	338037	MYLK	2.14728
GO:CC	GO:0005737	cytoplasm	0.870416	338037	MYLK	2.14728
GO:MF	GO:0032559	adenyl ribonucleotide binding	0.872567	338037	MYLK	2.14728
GO:MF	GO:0030554	adenyl nucleotide binding	0.875391	338037	MYLK	2.14728
GO:CC	GO:0043228	non-membrane-bounded organelle	0.896504	338037	MYLK	2.14728
GO:CC	GO:0043232	intracellular non-membrane-bounded organelle	0.896504	338037	MYLK	2.14728
GO:BP	GO:0044260	cellular macromolecule metabolic process	0.903346	338037	MYLK	2.14728
GO:MF	GO:0036094	small molecule binding	0.915823	338037	MYLK	2.14728
GO:MF	GO:0016740	transferase activity	0.939334	338037	MYLK	2.14728
GO:MF	GO:0005524	ATP binding	0.947475	338037	MYLK	2.14728
GO:MF	GO:0140096	catalytic activity, acting on a protein	0.965602	338037	MYLK	2.14728
GO:MF	GO:0032555	purine ribonucleotide binding	0.975008	338037	MYLK	2.14728
GO:MF	GO:0017076	purine nucleotide binding	0.975008	338037	MYLK	2.14728
GO:MF	GO:0032553	ribonucleotide binding	0.975008	338037	MYLK	2.14728
GO:BP	GO:0006807	nitrogen compound metabolic process	0.976832	338037	MYLK	2.14728
GO:BP	GO:0043170	macromolecule metabolic process	0.983172	338037	MYLK	2.14728
GO:BP	GO:0071704	organic substance metabolic process	0.99108	338037	MYLK	2.14728
GO:MF	GO:1901265	nucleoside phosphate binding	0.992722	338037	MYLK	2.14728
GO:MF	GO:0035639	purine ribonucleoside triphosphate binding	0.992722	338037	MYLK	2.14728
GO:MF	GO:0000166	nucleotide binding	0.992722	338037	MYLK	2.14728
GO:BP	GO:0044238	primary metabolic process	0.996057	338037	MYLK	2.14728
GO:MF	GO:0097159	organic cyclic compound binding	1	338037	MYLK	2.14728
GO:CC	GO:0005575	cellular_component	1	338037	MYLK	2.14728
GO:BP	GO:0008150	biological_process	1	338037	MYLK	2.14728
GO:MF	GO:0003674	molecular_function	1	338037	MYLK	2.14728
GO:CC	GO:0005622	intracellular	1	338037	MYLK	2.14728
GO:MF	GO:1901363	heterocyclic compound binding	1	338037	MYLK	2.14728
GO:CC	GO:0044424	intracellular part	1	338037	MYLK	2.14728
GO:CC	GO:0043229	intracellular organelle	1	338037	MYLK	2.14728
GO:MF	GO:0003824	catalytic activity	1	338037	MYLK	2.14728
GO:CC	GO:0043226	organelle	1	338037	MYLK	2.14728
GO:MF	GO:0008092	cytoskeletal protein binding	0.0919586	614904	MAP6D1	2.01319
GO:BP	GO:0051179	localization	0.0937639	614904	MAP6D1	2.01319
GO:MF	GO:0005515	protein binding	0.120194	614904	MAP6D1	2.01319
GO:BP	GO:0065007	biological regulation	0.139948	614904	MAP6D1	2.01319
GO:BP	GO:0006810	transport	0.217001	614904	MAP6D1	2.01319
GO:BP	GO:0006500	N-terminal protein palmitoylation	0.217001	614904	MAP6D1	2.01319
GO:BP	GO:0050789	regulation of biological process	0.217001	614904	MAP6D1	2.01319
GO:BP	GO:0018009	N-terminal peptidyl-L-cysteine N-palmitoylation	0.217001	614904	MAP6D1	2.01319
GO:BP	GO:0051234	establishment of localization	0.222542	614904	MAP6D1	2.01319
GO:CC	GO:0099080	supramolecular complex	0.235393	614904	MAP6D1	2.01319
GO:CC	GO:0099081	supramolecular polymer	0.235393	614904	MAP6D1	2.01319
GO:CC	GO:0005856	cytoskeleton	0.235393	614904	MAP6D1	2.01319
GO:CC	GO:0099512	supramolecular fiber	0.235393	614904	MAP6D1	2.01319
GO:BP	GO:0006498	N-terminal protein lipidation	0.257351	614904	MAP6D1	2.01319
GO:MF	GO:0005516	calmodulin binding	0.274909	614904	MAP6D1	2.01319
GO:BP	GO:1901879	regulation of protein depolymerization	0.304387	614904	MAP6D1	2.01319
GO:CC	GO:0044430	cytoskeletal part	0.316995	614904	MAP6D1	2.01319
GO:BP	GO:0043244	regulation of protein complex disassembly	0.341945	614904	MAP6D1	2.01319
GO:BP	GO:0051261	protein depolymerization	0.343401	614904	MAP6D1	2.01319
GO:BP	GO:0050794	regulation of cellular process	0.363514	614904	MAP6D1	2.01319
GO:BP	GO:0007026	negative regulation of microtubule depolymerization	0.369881	614904	MAP6D1	2.01319
GO:BP	GO:0043624	cellular protein complex disassembly	0.369881	614904	MAP6D1	2.01319
GO:CC	GO:0099513	polymeric cytoskeletal fiber	0.382015	614904	MAP6D1	2.01319
GO:BP	GO:0031365	N-terminal protein amino acid modification	0.382756	614904	MAP6D1	2.01319
GO:BP	GO:0031114	regulation of microtubule depolymerization	0.388847	614904	MAP6D1	2.01319
GO:BP	GO:0031111	negative regulation of microtubule polymerization or depolymerization	0.404395	614904	MAP6D1	2.01319
GO:BP	GO:0007010	cytoskeleton organization	0.406686	614904	MAP6D1	2.01319
GO:BP	GO:0018345	protein palmitoylation	0.410972	614904	MAP6D1	2.01319
GO:BP	GO:0051641	cellular localization	0.418535	614904	MAP6D1	2.01319
GO:BP	GO:0048519	negative regulation of biological process	0.421299	614904	MAP6D1	2.01319
GO:CC	GO:0005874	microtubule	0.429036	614904	MAP6D1	2.01319
GO:CC	GO:0031982	vesicle	0.429036	614904	MAP6D1	2.01319
GO:BP	GO:0022411	cellular component disassembly	0.445919	614904	MAP6D1	2.01319
GO:BP	GO:1902903	regulation of supramolecular fiber organization	0.447326	614904	MAP6D1	2.01319
GO:BP	GO:0007019	microtubule depolymerization	0.447326	614904	MAP6D1	2.01319
GO:BP	GO:0018198	peptidyl-cysteine modification	0.449164	614904	MAP6D1	2.01319
GO:CC	GO:0005801	cis-Golgi network	0.453113	614904	MAP6D1	2.01319
GO:BP	GO:0032984	protein-containing complex disassembly	0.47546	614904	MAP6D1	2.01319
GO:BP	GO:1901880	negative regulation of protein depolymerization	0.492415	614904	MAP6D1	2.01319
GO:MF	GO:0008017	microtubule binding	0.492621	614904	MAP6D1	2.01319
GO:BP	GO:0051128	regulation of cellular component organization	0.502733	614904	MAP6D1	2.01319
GO:BP	GO:0043242	negative regulation of protein complex disassembly	0.5117	614904	MAP6D1	2.01319
GO:BP	GO:0048523	negative regulation of cellular process	0.526424	614904	MAP6D1	2.01319
GO:BP	GO:0018193	peptidyl-amino acid modification	0.528843	614904	MAP6D1	2.01319
GO:BP	GO:0031110	regulation of microtubule polymerization or depolymerization	0.544403	614904	MAP6D1	2.01319
GO:MF	GO:0005488	binding	0.550609	614904	MAP6D1	2.01319
GO:BP	GO:0097435	supramolecular fiber organization	0.585465	614904	MAP6D1	2.01319
GO:BP	GO:0006497	protein lipidation	0.587928	614904	MAP6D1	2.01319
GO:BP	GO:0042158	lipoprotein biosynthetic process	0.600624	614904	MAP6D1	2.01319
GO:BP	GO:0031109	microtubule polymerization or depolymerization	0.603722	614904	MAP6D1	2.01319
GO:BP	GO:0051493	regulation of cytoskeleton organization	0.610069	614904	MAP6D1	2.01319
GO:CC	GO:0031410	cytoplasmic vesicle	0.611383	614904	MAP6D1	2.01319
GO:CC	GO:0097708	intracellular vesicle	0.611383	614904	MAP6D1	2.01319
GO:MF	GO:0015631	tubulin binding	0.632421	614904	MAP6D1	2.01319
GO:BP	GO:0051649	establishment of localization in cell	0.632478	614904	MAP6D1	2.01319
GO:BP	GO:1902904	negative regulation of supramolecular fiber organization	0.633606	614904	MAP6D1	2.01319
GO:BP	GO:0051494	negative regulation of cytoskeleton organization	0.639046	614904	MAP6D1	2.01319
GO:BP	GO:0006464	cellular protein modification process	0.642144	614904	MAP6D1	2.01319
GO:BP	GO:0036211	protein modification process	0.642144	614904	MAP6D1	2.01319
GO:BP	GO:0009987	cellular process	0.647735	614904	MAP6D1	2.01319
GO:BP	GO:0010639	negative regulation of organelle organization	0.64869	614904	MAP6D1	2.01319
GO:BP	GO:0000226	microtubule cytoskeleton organization	0.657488	614904	MAP6D1	2.01319
GO:BP	GO:0042157	lipoprotein metabolic process	0.660645	614904	MAP6D1	2.01319
GO:BP	GO:0007017	microtubule-based process	0.660645	614904	MAP6D1	2.01319
GO:BP	GO:0030705	cytoskeleton-dependent intracellular transport	0.666408	614904	MAP6D1	2.01319
GO:BP	GO:0051129	negative regulation of cellular component organization	0.675183	614904	MAP6D1	2.01319
GO:CC	GO:0012505	endomembrane system	0.677856	614904	MAP6D1	2.01319
GO:CC	GO:0005798	Golgi-associated vesicle	0.694685	614904	MAP6D1	2.01319
GO:BP	GO:0043412	macromolecule modification	0.708215	614904	MAP6D1	2.01319
GO:BP	GO:0044267	cellular protein metabolic process	0.712163	614904	MAP6D1	2.01319
GO:BP	GO:0070507	regulation of microtubule cytoskeleton organization	0.717667	614904	MAP6D1	2.01319
GO:BP	GO:0044237	cellular metabolic process	0.736427	614904	MAP6D1	2.01319
GO:BP	GO:0019538	protein metabolic process	0.739629	614904	MAP6D1	2.01319
GO:BP	GO:0046907	intracellular transport	0.745839	614904	MAP6D1	2.01319
GO:BP	GO:0033043	regulation of organelle organization	0.749051	614904	MAP6D1	2.01319
GO:CC	GO:0005623	cell	0.750739	614904	MAP6D1	2.01319
GO:BP	GO:0032886	regulation of microtubule-based process	0.753888	614904	MAP6D1	2.01319
GO:CC	GO:0044464	cell part	0.79376	614904	MAP6D1	2.01319
GO:BP	GO:0043543	protein acylation	0.795128	614904	MAP6D1	2.01319
GO:BP	GO:1901564	organonitrogen compound metabolic process	0.795128	614904	MAP6D1	2.01319
GO:CC	GO:0015630	microtubule cytoskeleton	0.822767	614904	MAP6D1	2.01319
GO:BP	GO:0008152	metabolic process	0.846073	614904	MAP6D1	2.01319
GO:BP	GO:0016043	cellular component organization	0.864591	614904	MAP6D1	2.01319
GO:CC	GO:0005737	cytoplasm	0.870416	614904	MAP6D1	2.01319
GO:BP	GO:0006996	organelle organization	0.891565	614904	MAP6D1	2.01319
GO:BP	GO:0071840	cellular component organization or biogenesis	0.896013	614904	MAP6D1	2.01319
GO:CC	GO:0043228	non-membrane-bounded organelle	0.896504	614904	MAP6D1	2.01319
GO:CC	GO:0043232	intracellular non-membrane-bounded organelle	0.896504	614904	MAP6D1	2.01319
GO:CC	GO:0044431	Golgi apparatus part	0.901916	614904	MAP6D1	2.01319
GO:BP	GO:0044260	cellular macromolecule metabolic process	0.903346	614904	MAP6D1	2.01319
GO:BP	GO:1901566	organonitrogen compound biosynthetic process	0.903942	614904	MAP6D1	2.01319
GO:BP	GO:0006807	nitrogen compound metabolic process	0.976832	614904	MAP6D1	2.01319
GO:BP	GO:0034645	cellular macromolecule biosynthetic process	0.976832	614904	MAP6D1	2.01319
GO:BP	GO:1901576	organic substance biosynthetic process	0.979419	614904	MAP6D1	2.01319
GO:BP	GO:0043170	macromolecule metabolic process	0.983172	614904	MAP6D1	2.01319
GO:BP	GO:0009059	macromolecule biosynthetic process	0.984939	614904	MAP6D1	2.01319
GO:BP	GO:0009058	biosynthetic process	0.984959	614904	MAP6D1	2.01319
GO:BP	GO:0044249	cellular biosynthetic process	0.98814	614904	MAP6D1	2.01319
GO:BP	GO:0043933	protein-containing complex subunit organization	0.989949	614904	MAP6D1	2.01319
GO:BP	GO:0071704	organic substance metabolic process	0.99108	614904	MAP6D1	2.01319
GO:BP	GO:0044238	primary metabolic process	0.996057	614904	MAP6D1	2.01319
GO:CC	GO:0044444	cytoplasmic part	0.999868	614904	MAP6D1	2.01319
GO:CC	GO:0005575	cellular_component	1	614904	MAP6D1	2.01319
GO:BP	GO:0008150	biological_process	1	614904	MAP6D1	2.01319
GO:MF	GO:0003674	molecular_function	1	614904	MAP6D1	2.01319
GO:CC	GO:0005622	intracellular	1	614904	MAP6D1	2.01319
GO:CC	GO:0005794	Golgi apparatus	1	614904	MAP6D1	2.01319
GO:CC	GO:0044446	intracellular organelle part	1	614904	MAP6D1	2.01319
GO:CC	GO:0044424	intracellular part	1	614904	MAP6D1	2.01319
GO:CC	GO:0044422	organelle part	1	614904	MAP6D1	2.01319
GO:CC	GO:0043231	intracellular membrane-bounded organelle	1	614904	MAP6D1	2.01319
GO:CC	GO:0043229	intracellular organelle	1	614904	MAP6D1	2.01319
GO:CC	GO:0043227	membrane-bounded organelle	1	614904	MAP6D1	2.01319
GO:CC	GO:0043226	organelle	1	614904	MAP6D1	2.01319
GO:CC	GO:0071944	cell periphery	0.00324837	100125943	PLSCR1	2.55705
GO:CC	GO:0005886	plasma membrane	0.0190249	100125943	PLSCR1	2.55705
GO:BP	GO:0051179	localization	0.0937639	100125943	PLSCR1	2.55705
GO:CC	GO:0016020	membrane	0.123938	100125943	PLSCR1	2.55705
GO:MF	GO:0005215	transporter activity	0.139188	100125943	PLSCR1	2.55705
GO:BP	GO:0065007	biological regulation	0.139948	100125943	PLSCR1	2.55705
GO:MF	GO:0017128	phospholipid scramblase activity	0.17736	100125943	PLSCR1	2.55705
GO:BP	GO:0006810	transport	0.217001	100125943	PLSCR1	2.55705
GO:BP	GO:0065008	regulation of biological quality	0.217001	100125943	PLSCR1	2.55705
GO:BP	GO:0006811	ion transport	0.222542	100125943	PLSCR1	2.55705
GO:BP	GO:0051234	establishment of localization	0.222542	100125943	PLSCR1	2.55705
GO:MF	GO:0140303	intramembrane lipid transporter activity	0.24136	100125943	PLSCR1	2.55705
GO:MF	GO:0005319	lipid transporter activity	0.265156	100125943	PLSCR1	2.55705
GO:BP	GO:0007009	plasma membrane organization	0.341945	100125943	PLSCR1	2.55705
GO:BP	GO:0010256	endomembrane system organization	0.343401	100125943	PLSCR1	2.55705
GO:BP	GO:0017121	plasma membrane phospholipid scrambling	0.343401	100125943	PLSCR1	2.55705
GO:BP	GO:0033036	macromolecule localization	0.367581	100125943	PLSCR1	2.55705
GO:MF	GO:0005548	phospholipid transporter activity	0.411248	100125943	PLSCR1	2.55705
GO:BP	GO:0045332	phospholipid translocation	0.449164	100125943	PLSCR1	2.55705
GO:BP	GO:0006869	lipid transport	0.450894	100125943	PLSCR1	2.55705
GO:BP	GO:0034204	lipid translocation	0.459404	100125943	PLSCR1	2.55705
GO:BP	GO:0097035	regulation of membrane lipid distribution	0.482144	100125943	PLSCR1	2.55705
GO:BP	GO:0010876	lipid localization	0.498759	100125943	PLSCR1	2.55705
GO:BP	GO:0015914	phospholipid transport	0.592083	100125943	PLSCR1	2.55705
GO:BP	GO:0015748	organophosphate ester transport	0.64691	100125943	PLSCR1	2.55705
GO:BP	GO:0009987	cellular process	0.647735	100125943	PLSCR1	2.55705
GO:BP	GO:0061024	membrane organization	0.660645	100125943	PLSCR1	2.55705
GO:BP	GO:0071702	organic substance transport	0.675831	100125943	PLSCR1	2.55705
GO:BP	GO:0015711	organic anion transport	0.74716	100125943	PLSCR1	2.55705
GO:CC	GO:0005623	cell	0.750739	100125943	PLSCR1	2.55705
GO:CC	GO:0044464	cell part	0.79376	100125943	PLSCR1	2.55705
GO:BP	GO:0016043	cellular component organization	0.864591	100125943	PLSCR1	2.55705
GO:BP	GO:0006820	anion transport	0.865044	100125943	PLSCR1	2.55705
GO:BP	GO:0071840	cellular component organization or biogenesis	0.896013	100125943	PLSCR1	2.55705
GO:CC	GO:0005575	cellular_component	1	100125943	PLSCR1	2.55705
GO:BP	GO:0008150	biological_process	1	100125943	PLSCR1	2.55705
GO:MF	GO:0003674	molecular_function	1	100125943	PLSCR1	2.55705
GO:MF	GO:0005515	protein binding	0.120194	100337254	SIK1	-2.23964
GO:BP	GO:0065007	biological regulation	0.139948	100337254	SIK1	-2.23964
GO:MF	GO:0008140	cAMP response element binding protein binding	0.160523	100337254	SIK1	-2.23964
GO:BP	GO:0065009	regulation of molecular function	0.217001	100337254	SIK1	-2.23964
GO:BP	GO:0010868	negative regulation of triglyceride biosynthetic process	0.217001	100337254	SIK1	-2.23964
GO:BP	GO:0050789	regulation of biological process	0.217001	100337254	SIK1	-2.23964
GO:CC	GO:0031588	nucleotide-activated protein kinase complex	0.235393	100337254	SIK1	-2.23964
GO:BP	GO:0090209	negative regulation of triglyceride metabolic process	0.257059	100337254	SIK1	-2.23964
GO:BP	GO:0032792	negative regulation of CREB transcription factor activity	0.257059	100337254	SIK1	-2.23964
GO:BP	GO:0007154	cell communication	0.281698	100337254	SIK1	-2.23964
GO:BP	GO:1902531	regulation of intracellular signal transduction	0.281698	100337254	SIK1	-2.23964
GO:BP	GO:0051716	cellular response to stimulus	0.304387	100337254	SIK1	-2.23964
GO:BP	GO:0035556	intracellular signal transduction	0.304387	100337254	SIK1	-2.23964
GO:BP	GO:0023052	signaling	0.310877	100337254	SIK1	-2.23964
GO:BP	GO:0009605	response to external stimulus	0.316784	100337254	SIK1	-2.23964
GO:BP	GO:0010866	regulation of triglyceride biosynthetic process	0.323816	100337254	SIK1	-2.23964
GO:BP	GO:0045721	negative regulation of gluconeogenesis	0.33101	100337254	SIK1	-2.23964
GO:BP	GO:0010646	regulation of cell communication	0.335214	100337254	SIK1	-2.23964
GO:BP	GO:0048856	anatomical structure development	0.335663	100337254	SIK1	-2.23964
GO:BP	GO:0023051	regulation of signaling	0.337172	100337254	SIK1	-2.23964
GO:BP	GO:0019222	regulation of metabolic process	0.341945	100337254	SIK1	-2.23964
GO:BP	GO:0008219	cell death	0.341945	100337254	SIK1	-2.23964
GO:BP	GO:0009966	regulation of signal transduction	0.342992	100337254	SIK1	-2.23964
GO:BP	GO:0007165	signal transduction	0.343401	100337254	SIK1	-2.23964
GO:BP	GO:0044092	negative regulation of molecular function	0.343401	100337254	SIK1	-2.23964
GO:BP	GO:0006915	apoptotic process	0.351722	100337254	SIK1	-2.23964
GO:BP	GO:0048731	system development	0.359365	100337254	SIK1	-2.23964
GO:BP	GO:0043153	entrainment of circadian clock by photoperiod	0.359365	100337254	SIK1	-2.23964
GO:BP	GO:0050794	regulation of cellular process	0.363514	100337254	SIK1	-2.23964
GO:BP	GO:0009648	photoperiodism	0.363514	100337254	SIK1	-2.23964
GO:BP	GO:0012501	programmed cell death	0.365047	100337254	SIK1	-2.23964
GO:BP	GO:0048583	regulation of response to stimulus	0.365351	100337254	SIK1	-2.23964
GO:BP	GO:0050896	response to stimulus	0.369881	100337254	SIK1	-2.23964
GO:BP	GO:0046460	neutral lipid biosynthetic process	0.374279	100337254	SIK1	-2.23964
GO:BP	GO:0046463	acylglycerol biosynthetic process	0.374279	100337254	SIK1	-2.23964
GO:BP	GO:0019432	triglyceride biosynthetic process	0.374279	100337254	SIK1	-2.23964
GO:BP	GO:0043276	anoikis	0.374279	100337254	SIK1	-2.23964
GO:BP	GO:0006468	protein phosphorylation	0.374279	100337254	SIK1	-2.23964
GO:BP	GO:0009649	entrainment of circadian clock	0.379837	100337254	SIK1	-2.23964
GO:BP	GO:0031323	regulation of cellular metabolic process	0.381718	100337254	SIK1	-2.23964
GO:BP	GO:0032502	developmental process	0.391808	100337254	SIK1	-2.23964
GO:BP	GO:0090207	regulation of triglyceride metabolic process	0.391808	100337254	SIK1	-2.23964
GO:BP	GO:0043433	negative regulation of DNA-binding transcription factor activity	0.391808	100337254	SIK1	-2.23964
GO:BP	GO:0010677	negative regulation of cellular carbohydrate metabolic process	0.398453	100337254	SIK1	-2.23964
GO:BP	GO:0009888	tissue development	0.409627	100337254	SIK1	-2.23964
GO:BP	GO:1902532	negative regulation of intracellular signal transduction	0.410972	100337254	SIK1	-2.23964
GO:BP	GO:0042149	cellular response to glucose starvation	0.410972	100337254	SIK1	-2.23964
GO:MF	GO:0046872	metal ion binding	0.41371	100337254	SIK1	-2.23964
GO:BP	GO:0045912	negative regulation of carbohydrate metabolic process	0.418535	100337254	SIK1	-2.23964
GO:BP	GO:0048519	negative regulation of biological process	0.421299	100337254	SIK1	-2.23964
GO:BP	GO:0048513	animal organ development	0.423482	100337254	SIK1	-2.23964
GO:BP	GO:0006111	regulation of gluconeogenesis	0.426758	100337254	SIK1	-2.23964
GO:BP	GO:0051055	negative regulation of lipid biosynthetic process	0.426758	100337254	SIK1	-2.23964
GO:BP	GO:0007275	multicellular organism development	0.437437	100337254	SIK1	-2.23964
GO:BP	GO:0048585	negative regulation of response to stimulus	0.438223	100337254	SIK1	-2.23964
GO:BP	GO:0016310	phosphorylation	0.447396	100337254	SIK1	-2.23964
GO:BP	GO:0032007	negative regulation of TOR signaling	0.449164	100337254	SIK1	-2.23964
GO:BP	GO:0009968	negative regulation of signal transduction	0.450894	100337254	SIK1	-2.23964
GO:MF	GO:0043169	cation binding	0.452859	100337254	SIK1	-2.23964
GO:BP	GO:0010830	regulation of myotube differentiation	0.455464	100337254	SIK1	-2.23964
GO:BP	GO:0051171	regulation of nitrogen compound metabolic process	0.455464	100337254	SIK1	-2.23964
GO:BP	GO:0032501	multicellular organismal process	0.456143	100337254	SIK1	-2.23964
GO:BP	GO:0006796	phosphate-containing compound metabolic process	0.460154	100337254	SIK1	-2.23964
GO:BP	GO:0050793	regulation of developmental process	0.469775	100337254	SIK1	-2.23964
GO:BP	GO:0006793	phosphorus metabolic process	0.471932	100337254	SIK1	-2.23964
GO:BP	GO:0060255	regulation of macromolecule metabolic process	0.475863	100337254	SIK1	-2.23964
GO:BP	GO:0006094	gluconeogenesis	0.488934	100337254	SIK1	-2.23964
GO:BP	GO:0019319	hexose biosynthetic process	0.494218	100337254	SIK1	-2.23964
GO:BP	GO:0010648	negative regulation of cell communication	0.494218	100337254	SIK1	-2.23964
GO:BP	GO:0080090	regulation of primary metabolic process	0.494218	100337254	SIK1	-2.23964
GO:BP	GO:0023057	negative regulation of signaling	0.494591	100337254	SIK1	-2.23964
GO:BP	GO:0006950	response to stress	0.505276	100337254	SIK1	-2.23964
GO:MF	GO:0004674	protein serine/threonine kinase activity	0.51002	100337254	SIK1	-2.23964
GO:BP	GO:0045833	negative regulation of lipid metabolic process	0.5117	100337254	SIK1	-2.23964
GO:BP	GO:0046364	monosaccharide biosynthetic process	0.5117	100337254	SIK1	-2.23964
GO:BP	GO:0072359	circulatory system development	0.514994	100337254	SIK1	-2.23964
GO:BP	GO:0043255	regulation of carbohydrate biosynthetic process	0.522437	100337254	SIK1	-2.23964
GO:BP	GO:0048523	negative regulation of cellular process	0.526424	100337254	SIK1	-2.23964
GO:BP	GO:0062014	negative regulation of small molecule metabolic process	0.539106	100337254	SIK1	-2.23964
GO:BP	GO:0009628	response to abiotic stimulus	0.547307	100337254	SIK1	-2.23964
GO:BP	GO:0006641	triglyceride metabolic process	0.547307	100337254	SIK1	-2.23964
GO:MF	GO:0005488	binding	0.550609	100337254	SIK1	-2.23964
GO:BP	GO:0051153	regulation of striated muscle cell differentiation	0.553446	100337254	SIK1	-2.23964
GO:BP	GO:0009416	response to light stimulus	0.55497	100337254	SIK1	-2.23964
GO:BP	GO:0007346	regulation of mitotic cell cycle	0.565859	100337254	SIK1	-2.23964
GO:MF	GO:0042826	histone deacetylase binding	0.568412	100337254	SIK1	-2.23964
GO:MF	GO:0004672	protein kinase activity	0.568412	100337254	SIK1	-2.23964
GO:BP	GO:0042752	regulation of circadian rhythm	0.568786	100337254	SIK1	-2.23964
GO:BP	GO:0055007	cardiac muscle cell differentiation	0.571069	100337254	SIK1	-2.23964
GO:BP	GO:0010906	regulation of glucose metabolic process	0.571069	100337254	SIK1	-2.23964
GO:BP	GO:0006639	acylglycerol metabolic process	0.585543	100337254	SIK1	-2.23964
GO:BP	GO:0006638	neutral lipid metabolic process	0.587928	100337254	SIK1	-2.23964
GO:BP	GO:0031667	response to nutrient levels	0.592414	100337254	SIK1	-2.23964
GO:MF	GO:0140297	DNA-binding transcription factor binding	0.593505	100337254	SIK1	-2.23964
GO:BP	GO:0014902	myotube differentiation	0.5979	100337254	SIK1	-2.23964
GO:BP	GO:0032006	regulation of TOR signaling	0.600624	100337254	SIK1	-2.23964
GO:BP	GO:0010675	regulation of cellular carbohydrate metabolic process	0.603722	100337254	SIK1	-2.23964
GO:BP	GO:0051147	regulation of muscle cell differentiation	0.610069	100337254	SIK1	-2.23964
GO:BP	GO:0009991	response to extracellular stimulus	0.618041	100337254	SIK1	-2.23964
GO:BP	GO:0035051	cardiocyte differentiation	0.622346	100337254	SIK1	-2.23964
GO:MF	GO:0043167	ion binding	0.622605	100337254	SIK1	-2.23964
GO:BP	GO:0031929	TOR signaling	0.624315	100337254	SIK1	-2.23964
GO:BP	GO:0046890	regulation of lipid biosynthetic process	0.633606	100337254	SIK1	-2.23964
GO:MF	GO:0019899	enzyme binding	0.639457	100337254	SIK1	-2.23964
GO:BP	GO:0009267	cellular response to starvation	0.641682	100337254	SIK1	-2.23964
GO:BP	GO:0006464	cellular protein modification process	0.642144	100337254	SIK1	-2.23964
GO:BP	GO:0036211	protein modification process	0.642144	100337254	SIK1	-2.23964
GO:BP	GO:0006109	regulation of carbohydrate metabolic process	0.642471	100337254	SIK1	-2.23964
GO:CC	GO:1902911	protein kinase complex	0.643109	100337254	SIK1	-2.23964
GO:BP	GO:0044283	small molecule biosynthetic process	0.647561	100337254	SIK1	-2.23964
GO:BP	GO:0009987	cellular process	0.647735	100337254	SIK1	-2.23964
GO:MF	GO:0019901	protein kinase binding	0.649387	100337254	SIK1	-2.23964
GO:BP	GO:0045017	glycerolipid biosynthetic process	0.652416	100337254	SIK1	-2.23964
GO:BP	GO:0051090	regulation of DNA-binding transcription factor activity	0.653986	100337254	SIK1	-2.23964
GO:BP	GO:0048869	cellular developmental process	0.660645	100337254	SIK1	-2.23964
GO:BP	GO:0009314	response to radiation	0.660645	100337254	SIK1	-2.23964
GO:BP	GO:0042594	response to starvation	0.664272	100337254	SIK1	-2.23964
GO:BP	GO:0006006	glucose metabolic process	0.666408	100337254	SIK1	-2.23964
GO:MF	GO:0016773	phosphotransferase activity, alcohol group as acceptor	0.672986	100337254	SIK1	-2.23964
GO:MF	GO:0097367	carbohydrate derivative binding	0.679334	100337254	SIK1	-2.23964
GO:BP	GO:0010468	regulation of gene expression	0.683619	100337254	SIK1	-2.23964
GO:BP	GO:0009892	negative regulation of metabolic process	0.688166	100337254	SIK1	-2.23964
GO:BP	GO:0016051	carbohydrate biosynthetic process	0.69296	100337254	SIK1	-2.23964
GO:BP	GO:0007623	circadian rhythm	0.698499	100337254	SIK1	-2.23964
GO:BP	GO:0031669	cellular response to nutrient levels	0.699773	100337254	SIK1	-2.23964
GO:MF	GO:0008134	transcription factor binding	0.702964	100337254	SIK1	-2.23964
GO:BP	GO:0043412	macromolecule modification	0.708215	100337254	SIK1	-2.23964
GO:BP	GO:0044267	cellular protein metabolic process	0.712163	100337254	SIK1	-2.23964
GO:BP	GO:0048738	cardiac muscle tissue development	0.715241	100337254	SIK1	-2.23964
GO:MF	GO:0019900	kinase binding	0.720196	100337254	SIK1	-2.23964
GO:BP	GO:0019318	hexose metabolic process	0.72627	100337254	SIK1	-2.23964
GO:MF	GO:0016301	kinase activity	0.732959	100337254	SIK1	-2.23964
GO:BP	GO:0031668	cellular response to extracellular stimulus	0.735298	100337254	SIK1	-2.23964
GO:BP	GO:0044237	cellular metabolic process	0.736427	100337254	SIK1	-2.23964
GO:MF	GO:0008144	drug binding	0.736911	100337254	SIK1	-2.23964
GO:BP	GO:0019538	protein metabolic process	0.739629	100337254	SIK1	-2.23964
GO:BP	GO:0044255	cellular lipid metabolic process	0.74388	100337254	SIK1	-2.23964
GO:BP	GO:0030154	cell differentiation	0.746657	100337254	SIK1	-2.23964
GO:CC	GO:0005623	cell	0.750739	100337254	SIK1	-2.23964
GO:MF	GO:0043168	anion binding	0.751132	100337254	SIK1	-2.23964
GO:BP	GO:0005996	monosaccharide metabolic process	0.752843	100337254	SIK1	-2.23964
GO:BP	GO:0031324	negative regulation of cellular metabolic process	0.767605	100337254	SIK1	-2.23964
GO:BP	GO:0048511	rhythmic process	0.772147	100337254	SIK1	-2.23964
GO:MF	GO:0000287	magnesium ion binding	0.777021	100337254	SIK1	-2.23964
GO:BP	GO:0007507	heart development	0.788299	100337254	SIK1	-2.23964
GO:BP	GO:0071496	cellular response to external stimulus	0.788681	100337254	SIK1	-2.23964
GO:BP	GO:0008610	lipid biosynthetic process	0.788681	100337254	SIK1	-2.23964
GO:CC	GO:0044464	cell part	0.79376	100337254	SIK1	-2.23964
GO:BP	GO:1901564	organonitrogen compound metabolic process	0.795128	100337254	SIK1	-2.23964
GO:BP	GO:0062012	regulation of small molecule metabolic process	0.798802	100337254	SIK1	-2.23964
GO:BP	GO:0051146	striated muscle cell differentiation	0.800284	100337254	SIK1	-2.23964
GO:BP	GO:0045595	regulation of cell differentiation	0.810273	100337254	SIK1	-2.23964
GO:BP	GO:0000278	mitotic cell cycle	0.810972	100337254	SIK1	-2.23964
GO:BP	GO:0044262	cellular carbohydrate metabolic process	0.810972	100337254	SIK1	-2.23964
GO:BP	GO:0005975	carbohydrate metabolic process	0.812689	100337254	SIK1	-2.23964
GO:BP	GO:0061061	muscle structure development	0.826729	100337254	SIK1	-2.23964
GO:BP	GO:0019216	regulation of lipid metabolic process	0.832803	100337254	SIK1	-2.23964
GO:BP	GO:2000112	regulation of cellular macromolecule biosynthetic process	0.834203	100337254	SIK1	-2.23964
GO:BP	GO:0008152	metabolic process	0.846073	100337254	SIK1	-2.23964
GO:MF	GO:0016772	transferase activity, transferring phosphorus-containing groups	0.84722	100337254	SIK1	-2.23964
GO:BP	GO:0006355	regulation of transcription, DNA-templated	0.861064	100337254	SIK1	-2.23964
GO:BP	GO:0042692	muscle cell differentiation	0.864591	100337254	SIK1	-2.23964
GO:BP	GO:0010556	regulation of macromolecule biosynthetic process	0.865044	100337254	SIK1	-2.23964
GO:CC	GO:0005737	cytoplasm	0.870416	100337254	SIK1	-2.23964
GO:BP	GO:1903506	regulation of nucleic acid-templated transcription	0.870851	100337254	SIK1	-2.23964
GO:BP	GO:2001141	regulation of RNA biosynthetic process	0.870851	100337254	SIK1	-2.23964
GO:MF	GO:0032559	adenyl ribonucleotide binding	0.872567	100337254	SIK1	-2.23964
GO:BP	GO:0046486	glycerolipid metabolic process	0.874556	100337254	SIK1	-2.23964
GO:MF	GO:0030554	adenyl nucleotide binding	0.875391	100337254	SIK1	-2.23964
GO:BP	GO:0014706	striated muscle tissue development	0.882315	100337254	SIK1	-2.23964
GO:BP	GO:0031326	regulation of cellular biosynthetic process	0.888158	100337254	SIK1	-2.23964
GO:BP	GO:0006629	lipid metabolic process	0.888467	100337254	SIK1	-2.23964
GO:BP	GO:0051726	regulation of cell cycle	0.891565	100337254	SIK1	-2.23964
GO:BP	GO:0007049	cell cycle	0.891565	100337254	SIK1	-2.23964
GO:BP	GO:0060537	muscle tissue development	0.892281	100337254	SIK1	-2.23964
GO:BP	GO:0009889	regulation of biosynthetic process	0.894902	100337254	SIK1	-2.23964
GO:BP	GO:0006351	transcription, DNA-templated	0.896003	100337254	SIK1	-2.23964
GO:CC	GO:0061695	transferase complex, transferring phosphorus-containing groups	0.896504	100337254	SIK1	-2.23964
GO:BP	GO:0044260	cellular macromolecule metabolic process	0.903346	100337254	SIK1	-2.23964
GO:BP	GO:0097659	nucleic acid-templated transcription	0.905638	100337254	SIK1	-2.23964
GO:BP	GO:0032774	RNA biosynthetic process	0.906823	100337254	SIK1	-2.23964
GO:MF	GO:0036094	small molecule binding	0.915823	100337254	SIK1	-2.23964
GO:BP	GO:0051252	regulation of RNA metabolic process	0.923376	100337254	SIK1	-2.23964
GO:BP	GO:0044281	small molecule metabolic process	0.937524	100337254	SIK1	-2.23964
GO:BP	GO:0031327	negative regulation of cellular biosynthetic process	0.938886	100337254	SIK1	-2.23964
GO:MF	GO:0016740	transferase activity	0.939334	100337254	SIK1	-2.23964
GO:BP	GO:0009890	negative regulation of biosynthetic process	0.941467	100337254	SIK1	-2.23964
GO:MF	GO:0005524	ATP binding	0.947475	100337254	SIK1	-2.23964
GO:BP	GO:0018130	heterocycle biosynthetic process	0.948333	100337254	SIK1	-2.23964
GO:BP	GO:0019438	aromatic compound biosynthetic process	0.949041	100337254	SIK1	-2.23964
GO:BP	GO:0019219	regulation of nucleobase-containing compound metabolic process	0.951743	100337254	SIK1	-2.23964
GO:BP	GO:0044271	cellular nitrogen compound biosynthetic process	0.954398	100337254	SIK1	-2.23964
GO:BP	GO:1901362	organic cyclic compound biosynthetic process	0.958261	100337254	SIK1	-2.23964
GO:BP	GO:0034654	nucleobase-containing compound biosynthetic process	0.96336	100337254	SIK1	-2.23964
GO:MF	GO:0140096	catalytic activity, acting on a protein	0.965602	100337254	SIK1	-2.23964
GO:BP	GO:0010467	gene expression	0.968325	100337254	SIK1	-2.23964
GO:MF	GO:0032555	purine ribonucleotide binding	0.975008	100337254	SIK1	-2.23964
GO:MF	GO:0017076	purine nucleotide binding	0.975008	100337254	SIK1	-2.23964
GO:MF	GO:0032553	ribonucleotide binding	0.975008	100337254	SIK1	-2.23964
GO:BP	GO:0006807	nitrogen compound metabolic process	0.976832	100337254	SIK1	-2.23964
GO:BP	GO:0034645	cellular macromolecule biosynthetic process	0.976832	100337254	SIK1	-2.23964
GO:BP	GO:1901576	organic substance biosynthetic process	0.979419	100337254	SIK1	-2.23964
GO:BP	GO:0043170	macromolecule metabolic process	0.983172	100337254	SIK1	-2.23964
GO:BP	GO:0009059	macromolecule biosynthetic process	0.984939	100337254	SIK1	-2.23964
GO:BP	GO:0009058	biosynthetic process	0.984959	100337254	SIK1	-2.23964
GO:BP	GO:0016070	RNA metabolic process	0.984959	100337254	SIK1	-2.23964
GO:BP	GO:0044249	cellular biosynthetic process	0.98814	100337254	SIK1	-2.23964
GO:BP	GO:0071704	organic substance metabolic process	0.99108	100337254	SIK1	-2.23964
GO:MF	GO:1901265	nucleoside phosphate binding	0.992722	100337254	SIK1	-2.23964
GO:MF	GO:0035639	purine ribonucleoside triphosphate binding	0.992722	100337254	SIK1	-2.23964
GO:MF	GO:0000166	nucleotide binding	0.992722	100337254	SIK1	-2.23964
GO:BP	GO:0033554	cellular response to stress	0.99392	100337254	SIK1	-2.23964
GO:BP	GO:0006725	cellular aromatic compound metabolic process	0.995261	100337254	SIK1	-2.23964
GO:BP	GO:0034641	cellular nitrogen compound metabolic process	0.995261	100337254	SIK1	-2.23964
GO:BP	GO:0090304	nucleic acid metabolic process	0.996057	100337254	SIK1	-2.23964
GO:BP	GO:0046483	heterocycle metabolic process	0.996057	100337254	SIK1	-2.23964
GO:BP	GO:0044238	primary metabolic process	0.996057	100337254	SIK1	-2.23964
GO:BP	GO:1901360	organic cyclic compound metabolic process	0.996057	100337254	SIK1	-2.23964
GO:BP	GO:0006139	nucleobase-containing compound metabolic process	0.997143	100337254	SIK1	-2.23964
GO:MF	GO:0097159	organic cyclic compound binding	1	100337254	SIK1	-2.23964
GO:CC	GO:0005575	cellular_component	1	100337254	SIK1	-2.23964
GO:BP	GO:0008150	biological_process	1	100337254	SIK1	-2.23964
GO:MF	GO:0003674	molecular_function	1	100337254	SIK1	-2.23964
GO:CC	GO:0005622	intracellular	1	100337254	SIK1	-2.23964
GO:CC	GO:0005634	nucleus	1	100337254	SIK1	-2.23964
GO:CC	GO:0032991	protein-containing complex	1	100337254	SIK1	-2.23964
GO:CC	GO:1902494	catalytic complex	1	100337254	SIK1	-2.23964
GO:MF	GO:1901363	heterocyclic compound binding	1	100337254	SIK1	-2.23964
GO:CC	GO:0044424	intracellular part	1	100337254	SIK1	-2.23964
GO:CC	GO:1990234	transferase complex	1	100337254	SIK1	-2.23964
GO:CC	GO:0043231	intracellular membrane-bounded organelle	1	100337254	SIK1	-2.23964
GO:CC	GO:0043229	intracellular organelle	1	100337254	SIK1	-2.23964
GO:CC	GO:0043227	membrane-bounded organelle	1	100337254	SIK1	-2.23964
GO:MF	GO:0003824	catalytic activity	1	100337254	SIK1	-2.23964
GO:CC	GO:0043226	organelle	1	100337254	SIK1	-2.23964
GO:MF	GO:0050221	prostaglandin-E2 9-reductase activity	0.0919586	515946	CBR1	2.19537
GO:MF	GO:0047021	15-hydroxyprostaglandin dehydrogenase (NADP+) activity	0.0919586	515946	CBR1	2.19537
GO:MF	GO:0004090	carbonyl reductase (NADPH) activity	0.139188	515946	CBR1	2.19537
GO:BP	GO:0042373	vitamin K metabolic process	0.248916	515946	CBR1	2.19537
GO:BP	GO:0006775	fat-soluble vitamin metabolic process	0.391808	515946	CBR1	2.19537
GO:MF	GO:0016491	oxidoreductase activity	0.415434	515946	CBR1	2.19537
GO:BP	GO:0006766	vitamin metabolic process	0.499323	515946	CBR1	2.19537
GO:BP	GO:0017144	drug metabolic process	0.571069	515946	CBR1	2.19537
GO:MF	GO:0016616	oxidoreductase activity, acting on the CH-OH group of donors, NAD or NADP as acceptor	0.629163	515946	CBR1	2.19537
GO:BP	GO:0009987	cellular process	0.647735	515946	CBR1	2.19537
GO:MF	GO:0016614	oxidoreductase activity, acting on CH-OH group of donors	0.648064	515946	CBR1	2.19537
GO:BP	GO:0044237	cellular metabolic process	0.736427	515946	CBR1	2.19537
GO:CC	GO:0005623	cell	0.750739	515946	CBR1	2.19537
GO:CC	GO:0044464	cell part	0.79376	515946	CBR1	2.19537
GO:BP	GO:0008152	metabolic process	0.846073	515946	CBR1	2.19537
GO:BP	GO:0055114	oxidation-reduction process	0.846606	515946	CBR1	2.19537
GO:CC	GO:0005737	cytoplasm	0.870416	515946	CBR1	2.19537
GO:BP	GO:0044281	small molecule metabolic process	0.937524	515946	CBR1	2.19537
GO:CC	GO:0005575	cellular_component	1	515946	CBR1	2.19537
GO:BP	GO:0008150	biological_process	1	515946	CBR1	2.19537
GO:MF	GO:0003674	molecular_function	1	515946	CBR1	2.19537
GO:CC	GO:0005622	intracellular	1	515946	CBR1	2.19537
GO:CC	GO:0044424	intracellular part	1	515946	CBR1	2.19537
GO:MF	GO:0003824	catalytic activity	1	515946	CBR1	2.19537
GO:CC	GO:0044459	plasma membrane part	0.00127202	527023	SLC40A1	2.09146
GO:CC	GO:0071944	cell periphery	0.00324837	527023	SLC40A1	2.09146
GO:CC	GO:0005886	plasma membrane	0.0190249	527023	SLC40A1	2.09146
GO:CC	GO:0098590	plasma membrane region	0.0735512	527023	SLC40A1	2.09146
GO:BP	GO:0051179	localization	0.0937639	527023	SLC40A1	2.09146
GO:MF	GO:0005515	protein binding	0.120194	527023	SLC40A1	2.09146
GO:CC	GO:0016020	membrane	0.123938	527023	SLC40A1	2.09146
GO:MF	GO:0042277	peptide binding	0.129379	527023	SLC40A1	2.09146
GO:MF	GO:0005215	transporter activity	0.139188	527023	SLC40A1	2.09146
GO:MF	GO:0015093	ferrous iron transmembrane transporter activity	0.139188	527023	SLC40A1	2.09146
GO:BP	GO:0065007	biological regulation	0.139948	527023	SLC40A1	2.09146
GO:BP	GO:0070887	cellular response to chemical stimulus	0.139948	527023	SLC40A1	2.09146
GO:MF	GO:0033218	amide binding	0.162874	527023	SLC40A1	2.09146
GO:MF	GO:0022890	inorganic cation transmembrane transporter activity	0.162874	527023	SLC40A1	2.09146
GO:MF	GO:0005381	iron ion transmembrane transporter activity	0.17736	527023	SLC40A1	2.09146
GO:BP	GO:0072511	divalent inorganic cation transport	0.194382	527023	SLC40A1	2.09146
GO:MF	GO:0008324	cation transmembrane transporter activity	0.198777	527023	SLC40A1	2.09146
GO:CC	GO:0044425	membrane part	0.205038	527023	SLC40A1	2.09146
GO:BP	GO:0140352	export from cell	0.217001	527023	SLC40A1	2.09146
GO:BP	GO:0006810	transport	0.217001	527023	SLC40A1	2.09146
GO:BP	GO:0055082	cellular chemical homeostasis	0.217001	527023	SLC40A1	2.09146
GO:BP	GO:0055065	metal ion homeostasis	0.217001	527023	SLC40A1	2.09146
GO:BP	GO:0060345	spleen trabecula formation	0.217001	527023	SLC40A1	2.09146
GO:BP	GO:0098662	inorganic cation transmembrane transport	0.217001	527023	SLC40A1	2.09146
GO:BP	GO:0098655	cation transmembrane transport	0.217001	527023	SLC40A1	2.09146
GO:BP	GO:0065008	regulation of biological quality	0.217001	527023	SLC40A1	2.09146
GO:BP	GO:0030003	cellular cation homeostasis	0.217001	527023	SLC40A1	2.09146
GO:BP	GO:0034395	regulation of transcription from RNA polymerase II promoter in response to iron	0.217001	527023	SLC40A1	2.09146
GO:BP	GO:1903988	iron ion export across plasma membrane	0.217001	527023	SLC40A1	2.09146
GO:BP	GO:0050789	regulation of biological process	0.217001	527023	SLC40A1	2.09146
GO:BP	GO:0050801	ion homeostasis	0.217001	527023	SLC40A1	2.09146
GO:BP	GO:0006875	cellular metal ion homeostasis	0.217001	527023	SLC40A1	2.09146
GO:BP	GO:0006873	cellular ion homeostasis	0.217001	527023	SLC40A1	2.09146
GO:BP	GO:0010038	response to metal ion	0.222292	527023	SLC40A1	2.09146
GO:BP	GO:0006811	ion transport	0.222542	527023	SLC40A1	2.09146
GO:BP	GO:0051234	establishment of localization	0.222542	527023	SLC40A1	2.09146
GO:BP	GO:0042592	homeostatic process	0.227801	527023	SLC40A1	2.09146
GO:CC	GO:0031224	intrinsic component of membrane	0.22842	527023	SLC40A1	2.09146
GO:CC	GO:0016021	integral component of membrane	0.235393	527023	SLC40A1	2.09146
GO:BP	GO:0098771	inorganic ion homeostasis	0.257059	527023	SLC40A1	2.09146
GO:BP	GO:0048522	positive regulation of cellular process	0.257059	527023	SLC40A1	2.09146
GO:BP	GO:0055080	cation homeostasis	0.257059	527023	SLC40A1	2.09146
GO:BP	GO:0071248	cellular response to metal ion	0.257064	527023	SLC40A1	2.09146
GO:BP	GO:0006812	cation transport	0.257064	527023	SLC40A1	2.09146
GO:BP	GO:0009653	anatomical structure morphogenesis	0.257064	527023	SLC40A1	2.09146
GO:BP	GO:0098660	inorganic ion transmembrane transport	0.257064	527023	SLC40A1	2.09146
GO:BP	GO:0034220	ion transmembrane transport	0.257064	527023	SLC40A1	2.09146
GO:BP	GO:0002260	lymphocyte homeostasis	0.257064	527023	SLC40A1	2.09146
GO:BP	GO:0019725	cellular homeostasis	0.257351	527023	SLC40A1	2.09146
GO:BP	GO:0030001	metal ion transport	0.257351	527023	SLC40A1	2.09146
GO:BP	GO:0071281	cellular response to iron ion	0.269903	527023	SLC40A1	2.09146
GO:BP	GO:0071241	cellular response to inorganic substance	0.269903	527023	SLC40A1	2.09146
GO:BP	GO:0048878	chemical homeostasis	0.269903	527023	SLC40A1	2.09146
GO:MF	GO:0022857	transmembrane transporter activity	0.274909	527023	SLC40A1	2.09146
GO:CC	GO:0044456	synapse part	0.294023	527023	SLC40A1	2.09146
GO:BP	GO:0051716	cellular response to stimulus	0.304387	527023	SLC40A1	2.09146
GO:BP	GO:0048518	positive regulation of biological process	0.304387	527023	SLC40A1	2.09146
GO:BP	GO:0001776	leukocyte homeostasis	0.304387	527023	SLC40A1	2.09146
GO:BP	GO:0055085	transmembrane transport	0.305302	527023	SLC40A1	2.09146
GO:BP	GO:0060586	multicellular organismal iron ion homeostasis	0.310877	527023	SLC40A1	2.09146
GO:MF	GO:0015318	inorganic molecular entity transmembrane transporter activity	0.316325	527023	SLC40A1	2.09146
GO:BP	GO:0010035	response to inorganic substance	0.332118	527023	SLC40A1	2.09146
GO:MF	GO:0046915	transition metal ion transmembrane transporter activity	0.334285	527023	SLC40A1	2.09146
GO:BP	GO:0010039	response to iron ion	0.335214	527023	SLC40A1	2.09146
GO:BP	GO:0048856	anatomical structure development	0.335663	527023	SLC40A1	2.09146
GO:MF	GO:0017046	peptide hormone binding	0.338045	527023	SLC40A1	2.09146
GO:BP	GO:0034755	iron ion transmembrane transport	0.341945	527023	SLC40A1	2.09146
GO:BP	GO:0019222	regulation of metabolic process	0.341945	527023	SLC40A1	2.09146
GO:BP	GO:0008219	cell death	0.341945	527023	SLC40A1	2.09146
GO:MF	GO:0046873	metal ion transmembrane transporter activity	0.343254	527023	SLC40A1	2.09146
GO:BP	GO:0006915	apoptotic process	0.351722	527023	SLC40A1	2.09146
GO:MF	GO:0072509	divalent inorganic cation transmembrane transporter activity	0.352302	527023	SLC40A1	2.09146
GO:MF	GO:0015075	ion transmembrane transporter activity	0.353257	527023	SLC40A1	2.09146
GO:BP	GO:0048731	system development	0.359365	527023	SLC40A1	2.09146
GO:BP	GO:0002376	immune system process	0.359365	527023	SLC40A1	2.09146
GO:BP	GO:0050794	regulation of cellular process	0.363514	527023	SLC40A1	2.09146
GO:BP	GO:0042221	response to chemical	0.363514	527023	SLC40A1	2.09146
GO:BP	GO:0012501	programmed cell death	0.365047	527023	SLC40A1	2.09146
GO:BP	GO:0048872	homeostasis of number of cells	0.365351	527023	SLC40A1	2.09146
GO:BP	GO:0060343	trabecula formation	0.367581	527023	SLC40A1	2.09146
GO:BP	GO:0048871	multicellular organismal homeostasis	0.369105	527023	SLC40A1	2.09146
GO:BP	GO:0050896	response to stimulus	0.369881	527023	SLC40A1	2.09146
GO:BP	GO:0031323	regulation of cellular metabolic process	0.381718	527023	SLC40A1	2.09146
GO:BP	GO:0032502	developmental process	0.391808	527023	SLC40A1	2.09146
GO:CC	GO:0016323	basolateral plasma membrane	0.393824	527023	SLC40A1	2.09146
GO:BP	GO:0009887	animal organ morphogenesis	0.403448	527023	SLC40A1	2.09146
GO:BP	GO:0048536	spleen development	0.409627	527023	SLC40A1	2.09146
GO:BP	GO:0009888	tissue development	0.409627	527023	SLC40A1	2.09146
GO:BP	GO:0048519	negative regulation of biological process	0.421299	527023	SLC40A1	2.09146
GO:BP	GO:0010941	regulation of cell death	0.421299	527023	SLC40A1	2.09146
GO:BP	GO:0140115	export across plasma membrane	0.423482	527023	SLC40A1	2.09146
GO:BP	GO:0048513	animal organ development	0.423482	527023	SLC40A1	2.09146
GO:CC	GO:0031982	vesicle	0.429036	527023	SLC40A1	2.09146
GO:BP	GO:0007275	multicellular organism development	0.437437	527023	SLC40A1	2.09146
GO:BP	GO:0061383	trabecula morphogenesis	0.447326	527023	SLC40A1	2.09146
GO:BP	GO:0051171	regulation of nitrogen compound metabolic process	0.455464	527023	SLC40A1	2.09146
GO:BP	GO:0042981	regulation of apoptotic process	0.455464	527023	SLC40A1	2.09146
GO:BP	GO:0032501	multicellular organismal process	0.456143	527023	SLC40A1	2.09146
GO:BP	GO:0043067	regulation of programmed cell death	0.46718	527023	SLC40A1	2.09146
GO:BP	GO:0060255	regulation of macromolecule metabolic process	0.475863	527023	SLC40A1	2.09146
GO:CC	GO:0098793	presynapse	0.485897	527023	SLC40A1	2.09146
GO:MF	GO:0042562	hormone binding	0.488431	527023	SLC40A1	2.09146
GO:BP	GO:0006826	iron ion transport	0.494218	527023	SLC40A1	2.09146
GO:BP	GO:0043066	negative regulation of apoptotic process	0.494218	527023	SLC40A1	2.09146
GO:BP	GO:0080090	regulation of primary metabolic process	0.494218	527023	SLC40A1	2.09146
GO:BP	GO:0043069	negative regulation of programmed cell death	0.505814	527023	SLC40A1	2.09146
GO:CC	GO:0045202	synapse	0.51089	527023	SLC40A1	2.09146
GO:BP	GO:0006879	cellular iron ion homeostasis	0.514994	527023	SLC40A1	2.09146
GO:BP	GO:0048534	hematopoietic or lymphoid organ development	0.518162	527023	SLC40A1	2.09146
GO:BP	GO:0048523	negative regulation of cellular process	0.526424	527023	SLC40A1	2.09146
GO:BP	GO:0060429	epithelium development	0.544378	527023	SLC40A1	2.09146
GO:MF	GO:0005488	binding	0.550609	527023	SLC40A1	2.09146
GO:BP	GO:0060548	negative regulation of cell death	0.553446	527023	SLC40A1	2.09146
GO:BP	GO:0048646	anatomical structure formation involved in morphogenesis	0.553446	527023	SLC40A1	2.09146
GO:BP	GO:0055072	iron ion homeostasis	0.55616	527023	SLC40A1	2.09146
GO:BP	GO:0002520	immune system development	0.559286	527023	SLC40A1	2.09146
GO:BP	GO:0003158	endothelium development	0.571069	527023	SLC40A1	2.09146
GO:BP	GO:0046916	cellular transition metal ion homeostasis	0.60619	527023	SLC40A1	2.09146
GO:BP	GO:0000041	transition metal ion transport	0.60619	527023	SLC40A1	2.09146
GO:CC	GO:0031410	cytoplasmic vesicle	0.611383	527023	SLC40A1	2.09146
GO:CC	GO:0097708	intracellular vesicle	0.611383	527023	SLC40A1	2.09146
GO:CC	GO:0030133	transport vesicle	0.611383	527023	SLC40A1	2.09146
GO:BP	GO:0031325	positive regulation of cellular metabolic process	0.618041	527023	SLC40A1	2.09146
GO:BP	GO:0009893	positive regulation of metabolic process	0.63686	527023	SLC40A1	2.09146
GO:BP	GO:0055076	transition metal ion homeostasis	0.638191	527023	SLC40A1	2.09146
GO:CC	GO:0097458	neuron part	0.643109	527023	SLC40A1	2.09146
GO:BP	GO:0009987	cellular process	0.647735	527023	SLC40A1	2.09146
GO:BP	GO:0051173	positive regulation of nitrogen compound metabolic process	0.651299	527023	SLC40A1	2.09146
GO:CC	GO:0012505	endomembrane system	0.677856	527023	SLC40A1	2.09146
GO:BP	GO:0010468	regulation of gene expression	0.683619	527023	SLC40A1	2.09146
GO:BP	GO:0010604	positive regulation of macromolecule metabolic process	0.714117	527023	SLC40A1	2.09146
GO:CC	GO:0008021	synaptic vesicle	0.726289	527023	SLC40A1	2.09146
GO:BP	GO:0044237	cellular metabolic process	0.736427	527023	SLC40A1	2.09146
GO:CC	GO:0005623	cell	0.750739	527023	SLC40A1	2.09146
GO:CC	GO:0099503	secretory vesicle	0.764728	527023	SLC40A1	2.09146
GO:CC	GO:0070382	exocytic vesicle	0.764728	527023	SLC40A1	2.09146
GO:CC	GO:0044464	cell part	0.79376	527023	SLC40A1	2.09146
GO:BP	GO:2000112	regulation of cellular macromolecule biosynthetic process	0.834203	527023	SLC40A1	2.09146
GO:BP	GO:0008152	metabolic process	0.846073	527023	SLC40A1	2.09146
GO:BP	GO:0006355	regulation of transcription, DNA-templated	0.861064	527023	SLC40A1	2.09146
GO:BP	GO:0010556	regulation of macromolecule biosynthetic process	0.865044	527023	SLC40A1	2.09146
GO:CC	GO:0005737	cytoplasm	0.870416	527023	SLC40A1	2.09146
GO:BP	GO:1903506	regulation of nucleic acid-templated transcription	0.870851	527023	SLC40A1	2.09146
GO:BP	GO:2001141	regulation of RNA biosynthetic process	0.870851	527023	SLC40A1	2.09146
GO:BP	GO:0031326	regulation of cellular biosynthetic process	0.888158	527023	SLC40A1	2.09146
GO:BP	GO:0009889	regulation of biosynthetic process	0.894902	527023	SLC40A1	2.09146
GO:BP	GO:0006351	transcription, DNA-templated	0.896003	527023	SLC40A1	2.09146
GO:BP	GO:0044260	cellular macromolecule metabolic process	0.903346	527023	SLC40A1	2.09146
GO:BP	GO:0097659	nucleic acid-templated transcription	0.905638	527023	SLC40A1	2.09146
GO:BP	GO:0010557	positive regulation of macromolecule biosynthetic process	0.905953	527023	SLC40A1	2.09146
GO:BP	GO:0032774	RNA biosynthetic process	0.906823	527023	SLC40A1	2.09146
GO:BP	GO:1903508	positive regulation of nucleic acid-templated transcription	0.922123	527023	SLC40A1	2.09146
GO:BP	GO:1902680	positive regulation of RNA biosynthetic process	0.922123	527023	SLC40A1	2.09146
GO:BP	GO:0031328	positive regulation of cellular biosynthetic process	0.922889	527023	SLC40A1	2.09146
GO:BP	GO:0051252	regulation of RNA metabolic process	0.923376	527023	SLC40A1	2.09146
GO:BP	GO:0009891	positive regulation of biosynthetic process	0.928157	527023	SLC40A1	2.09146
GO:BP	GO:0010628	positive regulation of gene expression	0.933981	527023	SLC40A1	2.09146
GO:BP	GO:0051254	positive regulation of RNA metabolic process	0.937416	527023	SLC40A1	2.09146
GO:BP	GO:0006357	regulation of transcription by RNA polymerase II	0.941743	527023	SLC40A1	2.09146
GO:MF	GO:0042802	identical protein binding	0.947535	527023	SLC40A1	2.09146
GO:BP	GO:0018130	heterocycle biosynthetic process	0.948333	527023	SLC40A1	2.09146
GO:BP	GO:0019438	aromatic compound biosynthetic process	0.949041	527023	SLC40A1	2.09146
GO:BP	GO:0019219	regulation of nucleobase-containing compound metabolic process	0.951743	527023	SLC40A1	2.09146
GO:BP	GO:0006366	transcription by RNA polymerase II	0.954398	527023	SLC40A1	2.09146
GO:BP	GO:0044271	cellular nitrogen compound biosynthetic process	0.954398	527023	SLC40A1	2.09146
GO:BP	GO:0045935	positive regulation of nucleobase-containing compound metabolic process	0.957571	527023	SLC40A1	2.09146
GO:BP	GO:0045893	positive regulation of transcription, DNA-templated	0.957571	527023	SLC40A1	2.09146
GO:BP	GO:1901362	organic cyclic compound biosynthetic process	0.958261	527023	SLC40A1	2.09146
GO:BP	GO:0034654	nucleobase-containing compound biosynthetic process	0.96336	527023	SLC40A1	2.09146
GO:BP	GO:0010467	gene expression	0.968325	527023	SLC40A1	2.09146
GO:BP	GO:0006807	nitrogen compound metabolic process	0.976832	527023	SLC40A1	2.09146
GO:BP	GO:0034645	cellular macromolecule biosynthetic process	0.976832	527023	SLC40A1	2.09146
GO:BP	GO:1901576	organic substance biosynthetic process	0.979419	527023	SLC40A1	2.09146
GO:BP	GO:0043170	macromolecule metabolic process	0.983172	527023	SLC40A1	2.09146
GO:BP	GO:0009059	macromolecule biosynthetic process	0.984939	527023	SLC40A1	2.09146
GO:BP	GO:0009058	biosynthetic process	0.984959	527023	SLC40A1	2.09146
GO:BP	GO:0016070	RNA metabolic process	0.984959	527023	SLC40A1	2.09146
GO:BP	GO:0044249	cellular biosynthetic process	0.98814	527023	SLC40A1	2.09146
GO:BP	GO:0045944	positive regulation of transcription by RNA polymerase II	0.989949	527023	SLC40A1	2.09146
GO:BP	GO:0071704	organic substance metabolic process	0.99108	527023	SLC40A1	2.09146
GO:BP	GO:0006725	cellular aromatic compound metabolic process	0.995261	527023	SLC40A1	2.09146
GO:BP	GO:0034641	cellular nitrogen compound metabolic process	0.995261	527023	SLC40A1	2.09146
GO:BP	GO:0090304	nucleic acid metabolic process	0.996057	527023	SLC40A1	2.09146
GO:BP	GO:0046483	heterocycle metabolic process	0.996057	527023	SLC40A1	2.09146
GO:BP	GO:0044238	primary metabolic process	0.996057	527023	SLC40A1	2.09146
GO:BP	GO:1901360	organic cyclic compound metabolic process	0.996057	527023	SLC40A1	2.09146
GO:BP	GO:0006139	nucleobase-containing compound metabolic process	0.997143	527023	SLC40A1	2.09146
GO:CC	GO:0044444	cytoplasmic part	0.999868	527023	SLC40A1	2.09146
GO:CC	GO:0005575	cellular_component	1	527023	SLC40A1	2.09146
GO:BP	GO:0008150	biological_process	1	527023	SLC40A1	2.09146
GO:MF	GO:0003674	molecular_function	1	527023	SLC40A1	2.09146
GO:CC	GO:0031974	membrane-enclosed lumen	1	527023	SLC40A1	2.09146
GO:CC	GO:0005622	intracellular	1	527023	SLC40A1	2.09146
GO:CC	GO:0005634	nucleus	1	527023	SLC40A1	2.09146
GO:CC	GO:0005654	nucleoplasm	1	527023	SLC40A1	2.09146
GO:CC	GO:0005829	cytosol	1	527023	SLC40A1	2.09146
GO:CC	GO:0031981	nuclear lumen	1	527023	SLC40A1	2.09146
GO:CC	GO:0070013	intracellular organelle lumen	1	527023	SLC40A1	2.09146
GO:CC	GO:0044428	nuclear part	1	527023	SLC40A1	2.09146
GO:CC	GO:0044446	intracellular organelle part	1	527023	SLC40A1	2.09146
GO:CC	GO:0044424	intracellular part	1	527023	SLC40A1	2.09146
GO:CC	GO:0044422	organelle part	1	527023	SLC40A1	2.09146
GO:CC	GO:0043233	organelle lumen	1	527023	SLC40A1	2.09146
GO:CC	GO:0043231	intracellular membrane-bounded organelle	1	527023	SLC40A1	2.09146
GO:CC	GO:0043229	intracellular organelle	1	527023	SLC40A1	2.09146
GO:CC	GO:0043227	membrane-bounded organelle	1	527023	SLC40A1	2.09146
GO:CC	GO:0043226	organelle	1	527023	SLC40A1	2.09146
GO:CC	GO:0044459	plasma membrane part	0.00127202	508763	TFPI	2.78163
GO:CC	GO:0071944	cell periphery	0.00324837	508763	TFPI	2.78163
GO:CC	GO:0009986	cell surface	0.00324837	508763	TFPI	2.78163
GO:CC	GO:0005886	plasma membrane	0.0190249	508763	TFPI	2.78163
GO:CC	GO:0098590	plasma membrane region	0.0735512	508763	TFPI	2.78163
GO:CC	GO:0005615	extracellular space	0.081863	508763	TFPI	2.78163
GO:MF	GO:0098772	molecular function regulator	0.0919586	508763	TFPI	2.78163
GO:BP	GO:0050817	coagulation	0.0937639	508763	TFPI	2.78163
GO:BP	GO:0007596	blood coagulation	0.0937639	508763	TFPI	2.78163
GO:BP	GO:0042060	wound healing	0.0937639	508763	TFPI	2.78163
GO:BP	GO:0050818	regulation of coagulation	0.0937639	508763	TFPI	2.78163
GO:BP	GO:0007599	hemostasis	0.0937639	508763	TFPI	2.78163
GO:CC	GO:0044421	extracellular region part	0.0978283	508763	TFPI	2.78163
GO:CC	GO:0016020	membrane	0.123938	508763	TFPI	2.78163
GO:BP	GO:0065007	biological regulation	0.139948	508763	TFPI	2.78163
GO:BP	GO:0070887	cellular response to chemical stimulus	0.139948	508763	TFPI	2.78163
GO:BP	GO:0050819	negative regulation of coagulation	0.139948	508763	TFPI	2.78163
GO:BP	GO:0050878	regulation of body fluid levels	0.147352	508763	TFPI	2.78163
GO:BP	GO:0009611	response to wounding	0.168536	508763	TFPI	2.78163
GO:BP	GO:0061041	regulation of wound healing	0.168536	508763	TFPI	2.78163
GO:CC	GO:0005901	caveola	0.189132	508763	TFPI	2.78163
GO:CC	GO:0044425	membrane part	0.205038	508763	TFPI	2.78163
GO:MF	GO:0030234	enzyme regulator activity	0.21225	508763	TFPI	2.78163
GO:BP	GO:1900046	regulation of hemostasis	0.217001	508763	TFPI	2.78163
GO:BP	GO:0051239	regulation of multicellular organismal process	0.217001	508763	TFPI	2.78163
GO:BP	GO:0030195	negative regulation of blood coagulation	0.217001	508763	TFPI	2.78163
GO:BP	GO:0071310	cellular response to organic substance	0.217001	508763	TFPI	2.78163
GO:BP	GO:0071396	cellular response to lipid	0.217001	508763	TFPI	2.78163
GO:BP	GO:0030193	regulation of blood coagulation	0.217001	508763	TFPI	2.78163
GO:BP	GO:0065008	regulation of biological quality	0.217001	508763	TFPI	2.78163
GO:BP	GO:0065009	regulation of molecular function	0.217001	508763	TFPI	2.78163
GO:BP	GO:1903034	regulation of response to wounding	0.217001	508763	TFPI	2.78163
GO:BP	GO:0050789	regulation of biological process	0.217001	508763	TFPI	2.78163
GO:BP	GO:0010033	response to organic substance	0.217001	508763	TFPI	2.78163
GO:BP	GO:1900047	negative regulation of hemostasis	0.222542	508763	TFPI	2.78163
GO:BP	GO:0033993	response to lipid	0.222542	508763	TFPI	2.78163
GO:CC	GO:0044853	plasma membrane raft	0.235393	508763	TFPI	2.78163
GO:BP	GO:0014070	response to organic cyclic compound	0.243225	508763	TFPI	2.78163
GO:CC	GO:0005576	extracellular region	0.248084	508763	TFPI	2.78163
GO:BP	GO:0061045	negative regulation of wound healing	0.257351	508763	TFPI	2.78163
GO:BP	GO:0051246	regulation of protein metabolic process	0.281698	508763	TFPI	2.78163
GO:BP	GO:1903035	negative regulation of response to wounding	0.283834	508763	TFPI	2.78163
GO:BP	GO:0051716	cellular response to stimulus	0.304387	508763	TFPI	2.78163
GO:BP	GO:0009605	response to external stimulus	0.316784	508763	TFPI	2.78163
GO:BP	GO:0071407	cellular response to organic cyclic compound	0.33101	508763	TFPI	2.78163
GO:BP	GO:0051336	regulation of hydrolase activity	0.335214	508763	TFPI	2.78163
GO:BP	GO:0032268	regulation of cellular protein metabolic process	0.335663	508763	TFPI	2.78163
GO:BP	GO:0050790	regulation of catalytic activity	0.335663	508763	TFPI	2.78163
GO:BP	GO:0019222	regulation of metabolic process	0.341945	508763	TFPI	2.78163
GO:BP	GO:0044092	negative regulation of molecular function	0.343401	508763	TFPI	2.78163
GO:BP	GO:0051241	negative regulation of multicellular organismal process	0.363514	508763	TFPI	2.78163
GO:BP	GO:0050794	regulation of cellular process	0.363514	508763	TFPI	2.78163
GO:BP	GO:0042221	response to chemical	0.363514	508763	TFPI	2.78163
GO:BP	GO:0048583	regulation of response to stimulus	0.365351	508763	TFPI	2.78163
GO:BP	GO:0050896	response to stimulus	0.369881	508763	TFPI	2.78163
GO:BP	GO:0031323	regulation of cellular metabolic process	0.381718	508763	TFPI	2.78163
GO:BP	GO:0051346	negative regulation of hydrolase activity	0.38558	508763	TFPI	2.78163
GO:BP	GO:0009725	response to hormone	0.406686	508763	TFPI	2.78163
GO:BP	GO:0048519	negative regulation of biological process	0.421299	508763	TFPI	2.78163
GO:BP	GO:0048585	negative regulation of response to stimulus	0.438223	508763	TFPI	2.78163
GO:BP	GO:0030162	regulation of proteolysis	0.449164	508763	TFPI	2.78163
GO:BP	GO:0051171	regulation of nitrogen compound metabolic process	0.455464	508763	TFPI	2.78163
GO:BP	GO:0032501	multicellular organismal process	0.456143	508763	TFPI	2.78163
GO:BP	GO:0071383	cellular response to steroid hormone stimulus	0.457432	508763	TFPI	2.78163
GO:BP	GO:0032870	cellular response to hormone stimulus	0.46718	508763	TFPI	2.78163
GO:BP	GO:0060255	regulation of macromolecule metabolic process	0.475863	508763	TFPI	2.78163
GO:BP	GO:0080090	regulation of primary metabolic process	0.494218	508763	TFPI	2.78163
GO:BP	GO:0006950	response to stress	0.505276	508763	TFPI	2.78163
GO:BP	GO:0048545	response to steroid hormone	0.505807	508763	TFPI	2.78163
GO:BP	GO:0048523	negative regulation of cellular process	0.526424	508763	TFPI	2.78163
GO:CC	GO:0045121	membrane raft	0.532559	508763	TFPI	2.78163
GO:CC	GO:0098857	membrane microdomain	0.532993	508763	TFPI	2.78163
GO:MF	GO:0004867	serine-type endopeptidase inhibitor activity	0.540041	508763	TFPI	2.78163
GO:CC	GO:0098589	membrane region	0.542619	508763	TFPI	2.78163
GO:BP	GO:0009719	response to endogenous stimulus	0.57263	508763	TFPI	2.78163
GO:BP	GO:0043086	negative regulation of catalytic activity	0.604211	508763	TFPI	2.78163
GO:BP	GO:0032102	negative regulation of response to external stimulus	0.618041	508763	TFPI	2.78163
GO:BP	GO:0071495	cellular response to endogenous stimulus	0.634432	508763	TFPI	2.78163
GO:BP	GO:0045861	negative regulation of proteolysis	0.642471	508763	TFPI	2.78163
GO:BP	GO:0009987	cellular process	0.647735	508763	TFPI	2.78163
GO:BP	GO:0032101	regulation of response to external stimulus	0.66929	508763	TFPI	2.78163
GO:BP	GO:0009892	negative regulation of metabolic process	0.688166	508763	TFPI	2.78163
GO:BP	GO:0044267	cellular protein metabolic process	0.712163	508763	TFPI	2.78163
GO:BP	GO:0052547	regulation of peptidase activity	0.714117	508763	TFPI	2.78163
GO:MF	GO:0004866	endopeptidase inhibitor activity	0.716572	508763	TFPI	2.78163
GO:MF	GO:0061135	endopeptidase regulator activity	0.720196	508763	TFPI	2.78163
GO:BP	GO:0044237	cellular metabolic process	0.736427	508763	TFPI	2.78163
GO:BP	GO:0019538	protein metabolic process	0.739629	508763	TFPI	2.78163
GO:CC	GO:0005623	cell	0.750739	508763	TFPI	2.78163
GO:MF	GO:0030414	peptidase inhibitor activity	0.75134	508763	TFPI	2.78163
GO:BP	GO:0031324	negative regulation of cellular metabolic process	0.767605	508763	TFPI	2.78163
GO:MF	GO:0061134	peptidase regulator activity	0.793089	508763	TFPI	2.78163
GO:CC	GO:0044464	cell part	0.79376	508763	TFPI	2.78163
GO:BP	GO:1901564	organonitrogen compound metabolic process	0.795128	508763	TFPI	2.78163
GO:BP	GO:0010466	negative regulation of peptidase activity	0.797307	508763	TFPI	2.78163
GO:BP	GO:0006508	proteolysis	0.842321	508763	TFPI	2.78163
GO:BP	GO:0008152	metabolic process	0.846073	508763	TFPI	2.78163
GO:CC	GO:0098805	whole membrane	0.857895	508763	TFPI	2.78163
GO:BP	GO:0080134	regulation of response to stress	0.874569	508763	TFPI	2.78163
GO:BP	GO:0032269	negative regulation of cellular protein metabolic process	0.892281	508763	TFPI	2.78163
GO:BP	GO:0044260	cellular macromolecule metabolic process	0.903346	508763	TFPI	2.78163
GO:BP	GO:0051248	negative regulation of protein metabolic process	0.908123	508763	TFPI	2.78163
GO:MF	GO:0004857	enzyme inhibitor activity	0.918666	508763	TFPI	2.78163
GO:BP	GO:0010605	negative regulation of macromolecule metabolic process	0.962497	508763	TFPI	2.78163
GO:BP	GO:0051172	negative regulation of nitrogen compound metabolic process	0.967108	508763	TFPI	2.78163
GO:BP	GO:0006807	nitrogen compound metabolic process	0.976832	508763	TFPI	2.78163
GO:BP	GO:0043170	macromolecule metabolic process	0.983172	508763	TFPI	2.78163
GO:BP	GO:0071704	organic substance metabolic process	0.99108	508763	TFPI	2.78163
GO:BP	GO:0044238	primary metabolic process	0.996057	508763	TFPI	2.78163
GO:CC	GO:0005575	cellular_component	1	508763	TFPI	2.78163
GO:BP	GO:0008150	biological_process	1	508763	TFPI	2.78163
GO:MF	GO:0003674	molecular_function	1	508763	TFPI	2.78163
GO:MF	GO:0005515	protein binding	0.120194	100140861	KLHL23	-2.37502
GO:MF	GO:0005488	binding	0.550609	100140861	KLHL23	-2.37502
GO:MF	GO:0003674	molecular_function	1	100140861	KLHL23	-2.37502
GO:CC	GO:0044459	plasma membrane part	0.00127202	281736	CXCR4	2.01166
GO:CC	GO:0071944	cell periphery	0.00324837	281736	CXCR4	2.01166
GO:CC	GO:0009986	cell surface	0.00324837	281736	CXCR4	2.01166
GO:CC	GO:0005886	plasma membrane	0.0190249	281736	CXCR4	2.01166
GO:CC	GO:0009897	external side of plasma membrane	0.0295159	281736	CXCR4	2.01166
GO:BP	GO:1990869	cellular response to chemokine	0.0438726	281736	CXCR4	2.01166
GO:BP	GO:0070098	chemokine-mediated signaling pathway	0.0438726	281736	CXCR4	2.01166
GO:BP	GO:1990868	response to chemokine	0.0438726	281736	CXCR4	2.01166
GO:CC	GO:0098552	side of membrane	0.0496907	281736	CXCR4	2.01166
GO:CC	GO:0030054	cell junction	0.0704365	281736	CXCR4	2.01166
GO:MF	GO:0008092	cytoskeletal protein binding	0.0919586	281736	CXCR4	2.01166
GO:MF	GO:0001653	peptide receptor activity	0.0919586	281736	CXCR4	2.01166
GO:MF	GO:0008528	G protein-coupled peptide receptor activity	0.0919586	281736	CXCR4	2.01166
GO:MF	GO:0038147	C-X-C motif chemokine 12 receptor activity	0.0919586	281736	CXCR4	2.01166
GO:BP	GO:0051179	localization	0.0937639	281736	CXCR4	2.01166
GO:MF	GO:0004950	chemokine receptor activity	0.0956525	281736	CXCR4	2.01166
GO:MF	GO:0019957	C-C chemokine binding	0.0956525	281736	CXCR4	2.01166
GO:MF	GO:0016493	C-C chemokine receptor activity	0.0956525	281736	CXCR4	2.01166
GO:MF	GO:0001637	G protein-coupled chemoattractant receptor activity	0.0956525	281736	CXCR4	2.01166
GO:MF	GO:0019956	chemokine binding	0.10484	281736	CXCR4	2.01166
GO:MF	GO:0004896	cytokine receptor activity	0.120194	281736	CXCR4	2.01166
GO:MF	GO:0005515	protein binding	0.120194	281736	CXCR4	2.01166
GO:MF	GO:0003779	actin binding	0.120194	281736	CXCR4	2.01166
GO:CC	GO:0016020	membrane	0.123938	281736	CXCR4	2.01166
GO:MF	GO:0019955	cytokine binding	0.129379	281736	CXCR4	2.01166
GO:BP	GO:0065007	biological regulation	0.139948	281736	CXCR4	2.01166
GO:BP	GO:0070887	cellular response to chemical stimulus	0.139948	281736	CXCR4	2.01166
GO:MF	GO:0032027	myosin light chain binding	0.150843	281736	CXCR4	2.01166
GO:MF	GO:0016494	C-X-C chemokine receptor activity	0.160523	281736	CXCR4	2.01166
GO:BP	GO:0060326	cell chemotaxis	0.168536	281736	CXCR4	2.01166
GO:BP	GO:0019221	cytokine-mediated signaling pathway	0.168536	281736	CXCR4	2.01166
GO:CC	GO:0044425	membrane part	0.205038	281736	CXCR4	2.01166
GO:BP	GO:0055074	calcium ion homeostasis	0.217001	281736	CXCR4	2.01166
GO:BP	GO:0055082	cellular chemical homeostasis	0.217001	281736	CXCR4	2.01166
GO:BP	GO:0055065	metal ion homeostasis	0.217001	281736	CXCR4	2.01166
GO:BP	GO:0035691	macrophage migration inhibitory factor signaling pathway	0.217001	281736	CXCR4	2.01166
GO:BP	GO:0051480	regulation of cytosolic calcium ion concentration	0.217001	281736	CXCR4	2.01166
GO:BP	GO:2000448	positive regulation of macrophage migration inhibitory factor signaling pathway	0.217001	281736	CXCR4	2.01166
GO:BP	GO:0071310	cellular response to organic substance	0.217001	281736	CXCR4	2.01166
GO:BP	GO:0072503	cellular divalent inorganic cation homeostasis	0.217001	281736	CXCR4	2.01166
GO:BP	GO:0072507	divalent inorganic cation homeostasis	0.217001	281736	CXCR4	2.01166
GO:BP	GO:2000446	regulation of macrophage migration inhibitory factor signaling pathway	0.217001	281736	CXCR4	2.01166
GO:BP	GO:0065008	regulation of biological quality	0.217001	281736	CXCR4	2.01166
GO:BP	GO:0030003	cellular cation homeostasis	0.217001	281736	CXCR4	2.01166
GO:BP	GO:0040011	locomotion	0.217001	281736	CXCR4	2.01166
GO:BP	GO:0007204	positive regulation of cytosolic calcium ion concentration	0.217001	281736	CXCR4	2.01166
GO:BP	GO:0050789	regulation of biological process	0.217001	281736	CXCR4	2.01166
GO:BP	GO:0050801	ion homeostasis	0.217001	281736	CXCR4	2.01166
GO:BP	GO:0038159	C-X-C chemokine receptor CXCR4 signaling pathway	0.217001	281736	CXCR4	2.01166
GO:BP	GO:0038160	CXCL12-activated CXCR4 signaling pathway	0.217001	281736	CXCR4	2.01166
GO:BP	GO:0042330	taxis	0.217001	281736	CXCR4	2.01166
GO:BP	GO:0006935	chemotaxis	0.217001	281736	CXCR4	2.01166
GO:BP	GO:0010033	response to organic substance	0.217001	281736	CXCR4	2.01166
GO:BP	GO:0006875	cellular metal ion homeostasis	0.217001	281736	CXCR4	2.01166
GO:BP	GO:0006874	cellular calcium ion homeostasis	0.217001	281736	CXCR4	2.01166
GO:BP	GO:0006873	cellular ion homeostasis	0.217001	281736	CXCR4	2.01166
GO:BP	GO:0042592	homeostatic process	0.227801	281736	CXCR4	2.01166
GO:CC	GO:0031252	cell leading edge	0.22842	281736	CXCR4	2.01166
GO:CC	GO:0031224	intrinsic component of membrane	0.22842	281736	CXCR4	2.01166
GO:CC	GO:0016021	integral component of membrane	0.235393	281736	CXCR4	2.01166
GO:CC	GO:0005764	lysosome	0.241305	281736	CXCR4	2.01166
GO:CC	GO:0000323	lytic vacuole	0.241305	281736	CXCR4	2.01166
GO:BP	GO:0038146	chemokine (C-X-C motif) ligand 12 signaling pathway	0.248916	281736	CXCR4	2.01166
GO:MF	GO:0038023	signaling receptor activity	0.254082	281736	CXCR4	2.01166
GO:BP	GO:0098771	inorganic ion homeostasis	0.257059	281736	CXCR4	2.01166
GO:BP	GO:0048522	positive regulation of cellular process	0.257059	281736	CXCR4	2.01166
GO:BP	GO:0055080	cation homeostasis	0.257059	281736	CXCR4	2.01166
GO:BP	GO:0019932	second-messenger-mediated signaling	0.257059	281736	CXCR4	2.01166
GO:BP	GO:0048870	cell motility	0.257351	281736	CXCR4	2.01166
GO:BP	GO:0051674	localization of cell	0.257351	281736	CXCR4	2.01166
GO:BP	GO:0019725	cellular homeostasis	0.257351	281736	CXCR4	2.01166
GO:MF	GO:0004888	transmembrane signaling receptor activity	0.257964	281736	CXCR4	2.01166
GO:BP	GO:0016477	cell migration	0.269903	281736	CXCR4	2.01166
GO:BP	GO:0048878	chemical homeostasis	0.269903	281736	CXCR4	2.01166
GO:MF	GO:0060089	molecular transducer activity	0.274909	281736	CXCR4	2.01166
GO:BP	GO:0007154	cell communication	0.281698	281736	CXCR4	2.01166
GO:BP	GO:0071345	cellular response to cytokine stimulus	0.281698	281736	CXCR4	2.01166
GO:BP	GO:0007166	cell surface receptor signaling pathway	0.283834	281736	CXCR4	2.01166
GO:BP	GO:0019722	calcium-mediated signaling	0.294782	281736	CXCR4	2.01166
GO:BP	GO:0040012	regulation of locomotion	0.294782	281736	CXCR4	2.01166
GO:BP	GO:0007186	G protein-coupled receptor signaling pathway	0.302983	281736	CXCR4	2.01166
GO:BP	GO:0051716	cellular response to stimulus	0.304387	281736	CXCR4	2.01166
GO:BP	GO:0048518	positive regulation of biological process	0.304387	281736	CXCR4	2.01166
GO:BP	GO:0035556	intracellular signal transduction	0.304387	281736	CXCR4	2.01166
GO:BP	GO:0023052	signaling	0.310877	281736	CXCR4	2.01166
GO:BP	GO:0009605	response to external stimulus	0.316784	281736	CXCR4	2.01166
GO:BP	GO:0034097	response to cytokine	0.328614	281736	CXCR4	2.01166
GO:BP	GO:0010646	regulation of cell communication	0.335214	281736	CXCR4	2.01166
GO:BP	GO:0048856	anatomical structure development	0.335663	281736	CXCR4	2.01166
GO:BP	GO:0023051	regulation of signaling	0.337172	281736	CXCR4	2.01166
GO:BP	GO:0006928	movement of cell or subcellular component	0.337172	281736	CXCR4	2.01166
GO:BP	GO:0010647	positive regulation of cell communication	0.341945	281736	CXCR4	2.01166
GO:BP	GO:0009966	regulation of signal transduction	0.342992	281736	CXCR4	2.01166
GO:BP	GO:0023056	positive regulation of signaling	0.343401	281736	CXCR4	2.01166
GO:BP	GO:0007165	signal transduction	0.343401	281736	CXCR4	2.01166
GO:BP	GO:0048731	system development	0.359365	281736	CXCR4	2.01166
GO:BP	GO:0002376	immune system process	0.359365	281736	CXCR4	2.01166
GO:BP	GO:0050794	regulation of cellular process	0.363514	281736	CXCR4	2.01166
GO:BP	GO:0042221	response to chemical	0.363514	281736	CXCR4	2.01166
GO:BP	GO:0048584	positive regulation of response to stimulus	0.365351	281736	CXCR4	2.01166
GO:BP	GO:0048583	regulation of response to stimulus	0.365351	281736	CXCR4	2.01166
GO:BP	GO:0006955	immune response	0.369881	281736	CXCR4	2.01166
GO:BP	GO:0050896	response to stimulus	0.369881	281736	CXCR4	2.01166
GO:BP	GO:0030155	regulation of cell adhesion	0.389094	281736	CXCR4	2.01166
GO:BP	GO:0007155	cell adhesion	0.391808	281736	CXCR4	2.01166
GO:BP	GO:0032502	developmental process	0.391808	281736	CXCR4	2.01166
GO:BP	GO:0022610	biological adhesion	0.39206	281736	CXCR4	2.01166
GO:CC	GO:0005773	vacuole	0.403757	281736	CXCR4	2.01166
GO:MF	GO:0017022	myosin binding	0.41371	281736	CXCR4	2.01166
GO:BP	GO:0009967	positive regulation of signal transduction	0.421299	281736	CXCR4	2.01166
GO:BP	GO:0048513	animal organ development	0.423482	281736	CXCR4	2.01166
GO:BP	GO:0001961	positive regulation of cytokine-mediated signaling pathway	0.426758	281736	CXCR4	2.01166
GO:CC	GO:0031982	vesicle	0.429036	281736	CXCR4	2.01166
GO:BP	GO:0007275	multicellular organism development	0.437437	281736	CXCR4	2.01166
GO:BP	GO:0060760	positive regulation of response to cytokine stimulus	0.449164	281736	CXCR4	2.01166
GO:BP	GO:0032501	multicellular organismal process	0.456143	281736	CXCR4	2.01166
GO:MF	GO:0043130	ubiquitin binding	0.457058	281736	CXCR4	2.01166
GO:BP	GO:0006950	response to stress	0.505276	281736	CXCR4	2.01166
GO:MF	GO:0032182	ubiquitin-like protein binding	0.52191	281736	CXCR4	2.01166
GO:BP	GO:0009628	response to abiotic stimulus	0.547307	281736	CXCR4	2.01166
GO:MF	GO:0005488	binding	0.550609	281736	CXCR4	2.01166
GO:MF	GO:0004930	G protein-coupled receptor activity	0.575636	281736	CXCR4	2.01166
GO:CC	GO:0005769	early endosome	0.576222	281736	CXCR4	2.01166
GO:BP	GO:0001959	regulation of cytokine-mediated signaling pathway	0.592083	281736	CXCR4	2.01166
GO:BP	GO:0060759	regulation of response to cytokine stimulus	0.611024	281736	CXCR4	2.01166
GO:CC	GO:0031410	cytoplasmic vesicle	0.611383	281736	CXCR4	2.01166
GO:CC	GO:0097708	intracellular vesicle	0.611383	281736	CXCR4	2.01166
GO:MF	GO:0019899	enzyme binding	0.639457	281736	CXCR4	2.01166
GO:BP	GO:0009987	cellular process	0.647735	281736	CXCR4	2.01166
GO:BP	GO:0048869	cellular developmental process	0.660645	281736	CXCR4	2.01166
GO:BP	GO:0060322	head development	0.664141	281736	CXCR4	2.01166
GO:BP	GO:0032101	regulation of response to external stimulus	0.66929	281736	CXCR4	2.01166
GO:CC	GO:0012505	endomembrane system	0.677856	281736	CXCR4	2.01166
GO:BP	GO:0001666	response to hypoxia	0.694053	281736	CXCR4	2.01166
GO:BP	GO:0036293	response to decreased oxygen levels	0.696744	281736	CXCR4	2.01166
GO:BP	GO:0070482	response to oxygen levels	0.715241	281736	CXCR4	2.01166
GO:BP	GO:0050920	regulation of chemotaxis	0.735298	281736	CXCR4	2.01166
GO:BP	GO:0030154	cell differentiation	0.746657	281736	CXCR4	2.01166
GO:CC	GO:0005623	cell	0.750739	281736	CXCR4	2.01166
GO:BP	GO:0007417	central nervous system development	0.789861	281736	CXCR4	2.01166
GO:CC	GO:0044464	cell part	0.79376	281736	CXCR4	2.01166
GO:CC	GO:0005770	late endosome	0.808868	281736	CXCR4	2.01166
GO:CC	GO:0005768	endosome	0.808868	281736	CXCR4	2.01166
GO:BP	GO:0007420	brain development	0.820586	281736	CXCR4	2.01166
GO:MF	GO:0031625	ubiquitin protein ligase binding	0.827615	281736	CXCR4	2.01166
GO:MF	GO:0044389	ubiquitin-like protein ligase binding	0.84722	281736	CXCR4	2.01166
GO:CC	GO:0005737	cytoplasm	0.870416	281736	CXCR4	2.01166
GO:BP	GO:0007399	nervous system development	0.937416	281736	CXCR4	2.01166
GO:BP	GO:0022008	neurogenesis	0.943173	281736	CXCR4	2.01166
GO:CC	GO:0044444	cytoplasmic part	0.999868	281736	CXCR4	2.01166
GO:CC	GO:0005575	cellular_component	1	281736	CXCR4	2.01166
GO:BP	GO:0008150	biological_process	1	281736	CXCR4	2.01166
GO:MF	GO:0003674	molecular_function	1	281736	CXCR4	2.01166
GO:CC	GO:0005622	intracellular	1	281736	CXCR4	2.01166
GO:CC	GO:0032991	protein-containing complex	1	281736	CXCR4	2.01166
GO:CC	GO:0044424	intracellular part	1	281736	CXCR4	2.01166
GO:CC	GO:0043231	intracellular membrane-bounded organelle	1	281736	CXCR4	2.01166
GO:CC	GO:0043229	intracellular organelle	1	281736	CXCR4	2.01166
GO:CC	GO:0043227	membrane-bounded organelle	1	281736	CXCR4	2.01166
GO:CC	GO:0043226	organelle	1	281736	CXCR4	2.01166
GO:MF	GO:0008092	cytoskeletal protein binding	0.0919586	281294	MAP2	2.16571
GO:BP	GO:0051179	localization	0.0937639	281294	MAP2	2.16571
GO:CC	GO:0097442	CA3 pyramidal cell dendrite	0.114991	281294	MAP2	2.16571
GO:CC	GO:1990769	proximal neuron projection	0.114991	281294	MAP2	2.16571
GO:MF	GO:0005515	protein binding	0.120194	281294	MAP2	2.16571
GO:BP	GO:0065007	biological regulation	0.139948	281294	MAP2	2.16571
GO:BP	GO:0070887	cellular response to chemical stimulus	0.139948	281294	MAP2	2.16571
GO:MF	GO:0002162	dystroglycan binding	0.160523	281294	MAP2	2.16571
GO:CC	GO:0043203	axon hillock	0.185734	281294	MAP2	2.16571
GO:BP	GO:0051239	regulation of multicellular organismal process	0.217001	281294	MAP2	2.16571
GO:BP	GO:0032880	regulation of protein localization	0.217001	281294	MAP2	2.16571
GO:BP	GO:0071310	cellular response to organic substance	0.217001	281294	MAP2	2.16571
GO:BP	GO:0032879	regulation of localization	0.217001	281294	MAP2	2.16571
GO:BP	GO:0060341	regulation of cellular localization	0.217001	281294	MAP2	2.16571
GO:BP	GO:0065008	regulation of biological quality	0.217001	281294	MAP2	2.16571
GO:BP	GO:0007163	establishment or maintenance of cell polarity	0.217001	281294	MAP2	2.16571
GO:BP	GO:0050789	regulation of biological process	0.217001	281294	MAP2	2.16571
GO:BP	GO:0010033	response to organic substance	0.217001	281294	MAP2	2.16571
GO:BP	GO:1903827	regulation of cellular protein localization	0.222542	281294	MAP2	2.16571
GO:CC	GO:0043194	axon initial segment	0.234286	281294	MAP2	2.16571
GO:MF	GO:0030552	cAMP binding	0.235032	281294	MAP2	2.16571
GO:CC	GO:0099080	supramolecular complex	0.235393	281294	MAP2	2.16571
GO:CC	GO:0099081	supramolecular polymer	0.235393	281294	MAP2	2.16571
GO:CC	GO:0005856	cytoskeleton	0.235393	281294	MAP2	2.16571
GO:CC	GO:0099512	supramolecular fiber	0.235393	281294	MAP2	2.16571
GO:CC	GO:0034399	nuclear periphery	0.248084	281294	MAP2	2.16571
GO:BP	GO:0009653	anatomical structure morphogenesis	0.257064	281294	MAP2	2.16571
GO:CC	GO:0043198	dendritic shaft	0.2664	281294	MAP2	2.16571
GO:CC	GO:0044456	synapse part	0.294023	281294	MAP2	2.16571
GO:BP	GO:0051716	cellular response to stimulus	0.304387	281294	MAP2	2.16571
GO:CC	GO:0044430	cytoskeletal part	0.316995	281294	MAP2	2.16571
GO:MF	GO:0030551	cyclic nucleotide binding	0.320881	281294	MAP2	2.16571
GO:BP	GO:0048856	anatomical structure development	0.335663	281294	MAP2	2.16571
GO:BP	GO:0048731	system development	0.359365	281294	MAP2	2.16571
GO:BP	GO:0051241	negative regulation of multicellular organismal process	0.363514	281294	MAP2	2.16571
GO:BP	GO:0050794	regulation of cellular process	0.363514	281294	MAP2	2.16571
GO:BP	GO:0042221	response to chemical	0.363514	281294	MAP2	2.16571
GO:CC	GO:0098794	postsynapse	0.364278	281294	MAP2	2.16571
GO:BP	GO:0033036	macromolecule localization	0.367581	281294	MAP2	2.16571
GO:BP	GO:0022603	regulation of anatomical structure morphogenesis	0.367581	281294	MAP2	2.16571
GO:BP	GO:0050896	response to stimulus	0.369881	281294	MAP2	2.16571
GO:CC	GO:0099513	polymeric cytoskeletal fiber	0.382015	281294	MAP2	2.16571
GO:BP	GO:0032502	developmental process	0.391808	281294	MAP2	2.16571
GO:BP	GO:0007010	cytoskeleton organization	0.406686	281294	MAP2	2.16571
GO:BP	GO:0051641	cellular localization	0.418535	281294	MAP2	2.16571
GO:BP	GO:0048519	negative regulation of biological process	0.421299	281294	MAP2	2.16571
GO:CC	GO:0044304	main axon	0.429036	281294	MAP2	2.16571
GO:CC	GO:0005874	microtubule	0.429036	281294	MAP2	2.16571
GO:BP	GO:0007275	multicellular organism development	0.437437	281294	MAP2	2.16571
GO:BP	GO:0008104	protein localization	0.437437	281294	MAP2	2.16571
GO:BP	GO:0030517	negative regulation of axon extension	0.437437	281294	MAP2	2.16571
GO:BP	GO:0032501	multicellular organismal process	0.456143	281294	MAP2	2.16571
GO:BP	GO:0050793	regulation of developmental process	0.469775	281294	MAP2	2.16571
GO:BP	GO:0050771	negative regulation of axonogenesis	0.482144	281294	MAP2	2.16571
GO:BP	GO:0060560	developmental growth involved in morphogenesis	0.482518	281294	MAP2	2.16571
GO:BP	GO:0034613	cellular protein localization	0.487873	281294	MAP2	2.16571
GO:BP	GO:0070727	cellular macromolecule localization	0.492288	281294	MAP2	2.16571
GO:MF	GO:0008017	microtubule binding	0.492621	281294	MAP2	2.16571
GO:CC	GO:0014069	postsynaptic density	0.499644	281294	MAP2	2.16571
GO:CC	GO:0032279	asymmetric synapse	0.499644	281294	MAP2	2.16571
GO:BP	GO:0051128	regulation of cellular component organization	0.502733	281294	MAP2	2.16571
GO:CC	GO:0045202	synapse	0.51089	281294	MAP2	2.16571
GO:BP	GO:2000026	regulation of multicellular organismal development	0.5117	281294	MAP2	2.16571
GO:BP	GO:0000902	cell morphogenesis	0.513523	281294	MAP2	2.16571
GO:BP	GO:0022604	regulation of cell morphogenesis	0.517234	281294	MAP2	2.16571
GO:BP	GO:0021954	central nervous system neuron development	0.517234	281294	MAP2	2.16571
GO:BP	GO:0030516	regulation of axon extension	0.517234	281294	MAP2	2.16571
GO:BP	GO:0048523	negative regulation of cellular process	0.526424	281294	MAP2	2.16571
GO:CC	GO:0098984	neuron to neuron synapse	0.531673	281294	MAP2	2.16571
GO:CC	GO:0099572	postsynaptic specialization	0.542132	281294	MAP2	2.16571
GO:BP	GO:0010771	negative regulation of cell morphogenesis involved in differentiation	0.544403	281294	MAP2	2.16571
GO:BP	GO:0061387	regulation of extent of cell growth	0.547307	281294	MAP2	2.16571
GO:MF	GO:0005488	binding	0.550609	281294	MAP2	2.16571
GO:BP	GO:0090066	regulation of anatomical structure size	0.55235	281294	MAP2	2.16571
GO:BP	GO:0001578	microtubule bundle formation	0.570187	281294	MAP2	2.16571
GO:BP	GO:0048675	axon extension	0.570187	281294	MAP2	2.16571
GO:BP	GO:0048640	negative regulation of developmental growth	0.570187	281294	MAP2	2.16571
GO:BP	GO:0000904	cell morphogenesis involved in differentiation	0.57263	281294	MAP2	2.16571
GO:BP	GO:0032989	cellular component morphogenesis	0.572838	281294	MAP2	2.16571
GO:BP	GO:0001558	regulation of cell growth	0.594851	281294	MAP2	2.16571
GO:BP	GO:0048813	dendrite morphogenesis	0.595247	281294	MAP2	2.16571
GO:BP	GO:0010977	negative regulation of neuron projection development	0.6026	281294	MAP2	2.16571
GO:CC	GO:0120025	plasma membrane bounded cell projection	0.607332	281294	MAP2	2.16571
GO:CC	GO:0042995	cell projection	0.615964	281294	MAP2	2.16571
GO:BP	GO:0030010	establishment of cell polarity	0.622346	281294	MAP2	2.16571
GO:MF	GO:0043167	ion binding	0.622605	281294	MAP2	2.16571
GO:MF	GO:0015631	tubulin binding	0.632421	281294	MAP2	2.16571
GO:BP	GO:0031345	negative regulation of cell projection organization	0.638191	281294	MAP2	2.16571
GO:MF	GO:0019899	enzyme binding	0.639457	281294	MAP2	2.16571
GO:CC	GO:0097458	neuron part	0.643109	281294	MAP2	2.16571
GO:BP	GO:0032535	regulation of cellular component size	0.64336	281294	MAP2	2.16571
GO:BP	GO:1990138	neuron projection extension	0.643682	281294	MAP2	2.16571
GO:BP	GO:0009987	cellular process	0.647735	281294	MAP2	2.16571
GO:MF	GO:0019901	protein kinase binding	0.649387	281294	MAP2	2.16571
GO:BP	GO:0016049	cell growth	0.653986	281294	MAP2	2.16571
GO:BP	GO:0000226	microtubule cytoskeleton organization	0.657488	281294	MAP2	2.16571
GO:BP	GO:0008361	regulation of cell size	0.658577	281294	MAP2	2.16571
GO:BP	GO:0030308	negative regulation of cell growth	0.658577	281294	MAP2	2.16571
GO:BP	GO:0048869	cellular developmental process	0.660645	281294	MAP2	2.16571
GO:BP	GO:0007017	microtubule-based process	0.660645	281294	MAP2	2.16571
GO:BP	GO:0050770	regulation of axonogenesis	0.666408	281294	MAP2	2.16571
GO:BP	GO:0040007	growth	0.668249	281294	MAP2	2.16571
GO:BP	GO:0051129	negative regulation of cellular component organization	0.675183	281294	MAP2	2.16571
GO:MF	GO:0097367	carbohydrate derivative binding	0.679334	281294	MAP2	2.16571
GO:BP	GO:0048589	developmental growth	0.683143	281294	MAP2	2.16571
GO:BP	GO:0048588	developmental cell growth	0.69296	281294	MAP2	2.16571
GO:BP	GO:0045596	negative regulation of cell differentiation	0.693495	281294	MAP2	2.16571
GO:BP	GO:0021953	central nervous system neuron differentiation	0.705742	281294	MAP2	2.16571
GO:BP	GO:0016358	dendrite development	0.710591	281294	MAP2	2.16571
GO:BP	GO:0045665	negative regulation of neuron differentiation	0.719153	281294	MAP2	2.16571
GO:MF	GO:0019900	kinase binding	0.720196	281294	MAP2	2.16571
GO:CC	GO:0030425	dendrite	0.726289	281294	MAP2	2.16571
GO:CC	GO:0097447	dendritic tree	0.726289	281294	MAP2	2.16571
GO:BP	GO:0045926	negative regulation of growth	0.737046	281294	MAP2	2.16571
GO:BP	GO:0030154	cell differentiation	0.746657	281294	MAP2	2.16571
GO:CC	GO:0005623	cell	0.750739	281294	MAP2	2.16571
GO:MF	GO:0043168	anion binding	0.751132	281294	MAP2	2.16571
GO:BP	GO:0050768	negative regulation of neurogenesis	0.78594	281294	MAP2	2.16571
GO:BP	GO:0010769	regulation of cell morphogenesis involved in differentiation	0.786862	281294	MAP2	2.16571
GO:BP	GO:0040008	regulation of growth	0.787295	281294	MAP2	2.16571
GO:BP	GO:0048468	cell development	0.788857	281294	MAP2	2.16571
GO:BP	GO:0007417	central nervous system development	0.789861	281294	MAP2	2.16571
GO:CC	GO:0044464	cell part	0.79376	281294	MAP2	2.16571
GO:BP	GO:0051961	negative regulation of nervous system development	0.801275	281294	MAP2	2.16571
GO:BP	GO:0045595	regulation of cell differentiation	0.810273	281294	MAP2	2.16571
GO:BP	GO:0010721	negative regulation of cell development	0.822189	281294	MAP2	2.16571
GO:CC	GO:0015630	microtubule cytoskeleton	0.822767	281294	MAP2	2.16571
GO:BP	GO:0048638	regulation of developmental growth	0.834203	281294	MAP2	2.16571
GO:CC	GO:0043005	neuron projection	0.847748	281294	MAP2	2.16571
GO:BP	GO:0051093	negative regulation of developmental process	0.850231	281294	MAP2	2.16571
GO:CC	GO:0033267	axon part	0.850322	281294	MAP2	2.16571
GO:BP	GO:0016043	cellular component organization	0.864591	281294	MAP2	2.16571
GO:CC	GO:0036477	somatodendritic compartment	0.866006	281294	MAP2	2.16571
GO:CC	GO:0043025	neuronal cell body	0.866006	281294	MAP2	2.16571
GO:CC	GO:0005737	cytoplasm	0.870416	281294	MAP2	2.16571
GO:MF	GO:0032559	adenyl ribonucleotide binding	0.872567	281294	MAP2	2.16571
GO:MF	GO:0030554	adenyl nucleotide binding	0.875391	281294	MAP2	2.16571
GO:BP	GO:0006996	organelle organization	0.891565	281294	MAP2	2.16571
GO:BP	GO:0010975	regulation of neuron projection development	0.894277	281294	MAP2	2.16571
GO:BP	GO:0071840	cellular component organization or biogenesis	0.896013	281294	MAP2	2.16571
GO:CC	GO:0043228	non-membrane-bounded organelle	0.896504	281294	MAP2	2.16571
GO:CC	GO:0043232	intracellular non-membrane-bounded organelle	0.896504	281294	MAP2	2.16571
GO:CC	GO:0044297	cell body	0.896504	281294	MAP2	2.16571
GO:CC	GO:0005730	nucleolus	0.901916	281294	MAP2	2.16571
GO:BP	GO:0007409	axonogenesis	0.906823	281294	MAP2	2.16571
GO:MF	GO:0036094	small molecule binding	0.915823	281294	MAP2	2.16571
GO:BP	GO:0061564	axon development	0.923664	281294	MAP2	2.16571
GO:BP	GO:0060284	regulation of cell development	0.933981	281294	MAP2	2.16571
GO:BP	GO:0007399	nervous system development	0.937416	281294	MAP2	2.16571
GO:BP	GO:0031175	neuron projection development	0.940351	281294	MAP2	2.16571
GO:BP	GO:0022008	neurogenesis	0.943173	281294	MAP2	2.16571
GO:BP	GO:0048667	cell morphogenesis involved in neuron differentiation	0.948333	281294	MAP2	2.16571
GO:BP	GO:0030182	neuron differentiation	0.949623	281294	MAP2	2.16571
GO:BP	GO:0045664	regulation of neuron differentiation	0.949623	281294	MAP2	2.16571
GO:BP	GO:0031344	regulation of cell projection organization	0.954398	281294	MAP2	2.16571
GO:BP	GO:0120035	regulation of plasma membrane bounded cell projection organization	0.954398	281294	MAP2	2.16571
GO:BP	GO:0048812	neuron projection morphogenesis	0.957571	281294	MAP2	2.16571
GO:BP	GO:0120039	plasma membrane bounded cell projection morphogenesis	0.96019	281294	MAP2	2.16571
GO:BP	GO:0048858	cell projection morphogenesis	0.96019	281294	MAP2	2.16571
GO:BP	GO:0048666	neuron development	0.962865	281294	MAP2	2.16571
GO:BP	GO:0032990	cell part morphogenesis	0.963664	281294	MAP2	2.16571
GO:BP	GO:0120036	plasma membrane bounded cell projection organization	0.963919	281294	MAP2	2.16571
GO:BP	GO:0030030	cell projection organization	0.967526	281294	MAP2	2.16571
GO:BP	GO:0048699	generation of neurons	0.968325	281294	MAP2	2.16571
GO:MF	GO:0032555	purine ribonucleotide binding	0.975008	281294	MAP2	2.16571
GO:MF	GO:0017076	purine nucleotide binding	0.975008	281294	MAP2	2.16571
GO:MF	GO:0032553	ribonucleotide binding	0.975008	281294	MAP2	2.16571
GO:BP	GO:0050767	regulation of neurogenesis	0.975393	281294	MAP2	2.16571
GO:BP	GO:0051960	regulation of nervous system development	0.98814	281294	MAP2	2.16571
GO:MF	GO:1901265	nucleoside phosphate binding	0.992722	281294	MAP2	2.16571
GO:MF	GO:0000166	nucleotide binding	0.992722	281294	MAP2	2.16571
GO:CC	GO:0030424	axon	0.993353	281294	MAP2	2.16571
GO:CC	GO:0120038	plasma membrane bounded cell projection part	0.999868	281294	MAP2	2.16571
GO:CC	GO:0044444	cytoplasmic part	0.999868	281294	MAP2	2.16571
GO:CC	GO:0044463	cell projection part	0.999868	281294	MAP2	2.16571
GO:MF	GO:0097159	organic cyclic compound binding	1	281294	MAP2	2.16571
GO:CC	GO:0005575	cellular_component	1	281294	MAP2	2.16571
GO:BP	GO:0008150	biological_process	1	281294	MAP2	2.16571
GO:MF	GO:0003674	molecular_function	1	281294	MAP2	2.16571
GO:CC	GO:0031974	membrane-enclosed lumen	1	281294	MAP2	2.16571
GO:CC	GO:0005622	intracellular	1	281294	MAP2	2.16571
GO:CC	GO:0005634	nucleus	1	281294	MAP2	2.16571
GO:CC	GO:0005829	cytosol	1	281294	MAP2	2.16571
GO:CC	GO:0031981	nuclear lumen	1	281294	MAP2	2.16571
GO:CC	GO:0070013	intracellular organelle lumen	1	281294	MAP2	2.16571
GO:CC	GO:0044428	nuclear part	1	281294	MAP2	2.16571
GO:CC	GO:0044446	intracellular organelle part	1	281294	MAP2	2.16571
GO:MF	GO:1901363	heterocyclic compound binding	1	281294	MAP2	2.16571
GO:CC	GO:0044424	intracellular part	1	281294	MAP2	2.16571
GO:CC	GO:0044422	organelle part	1	281294	MAP2	2.16571
GO:CC	GO:0043233	organelle lumen	1	281294	MAP2	2.16571
GO:CC	GO:0043231	intracellular membrane-bounded organelle	1	281294	MAP2	2.16571
GO:CC	GO:0043229	intracellular organelle	1	281294	MAP2	2.16571
GO:CC	GO:0043227	membrane-bounded organelle	1	281294	MAP2	2.16571
GO:CC	GO:0043226	organelle	1	281294	MAP2	2.16571
GO:CC	GO:0005615	extracellular space	0.081863	512059	MATN1	3.77638
GO:CC	GO:0044421	extracellular region part	0.0978283	512059	MATN1	3.77638
GO:BP	GO:0065007	biological regulation	0.139948	512059	MATN1	3.77638
GO:MF	GO:0005201	extracellular matrix structural constituent	0.162874	512059	MATN1	3.77638
GO:MF	GO:0005509	calcium ion binding	0.18391	512059	MATN1	3.77638
GO:BP	GO:0051239	regulation of multicellular organismal process	0.217001	512059	MATN1	3.77638
GO:BP	GO:0050789	regulation of biological process	0.217001	512059	MATN1	3.77638
GO:CC	GO:0005576	extracellular region	0.248084	512059	MATN1	3.77638
GO:BP	GO:0009653	anatomical structure morphogenesis	0.257064	512059	MATN1	3.77638
GO:BP	GO:0048729	tissue morphogenesis	0.310877	512059	MATN1	3.77638
GO:BP	GO:0048856	anatomical structure development	0.335663	512059	MATN1	3.77638
GO:BP	GO:0003429	growth plate cartilage chondrocyte morphogenesis	0.337172	512059	MATN1	3.77638
GO:BP	GO:0003414	chondrocyte morphogenesis involved in endochondral bone morphogenesis	0.337172	512059	MATN1	3.77638
GO:BP	GO:0090171	chondrocyte morphogenesis	0.337172	512059	MATN1	3.77638
GO:BP	GO:0003422	growth plate cartilage morphogenesis	0.341945	512059	MATN1	3.77638
GO:BP	GO:0048731	system development	0.359365	512059	MATN1	3.77638
GO:BP	GO:0003433	chondrocyte development involved in endochondral bone morphogenesis	0.363514	512059	MATN1	3.77638
GO:BP	GO:0003418	growth plate cartilage chondrocyte differentiation	0.365351	512059	MATN1	3.77638
GO:BP	GO:0060536	cartilage morphogenesis	0.379837	512059	MATN1	3.77638
GO:BP	GO:0003413	chondrocyte differentiation involved in endochondral bone morphogenesis	0.388847	512059	MATN1	3.77638
GO:BP	GO:0032502	developmental process	0.391808	512059	MATN1	3.77638
GO:BP	GO:0009887	animal organ morphogenesis	0.403448	512059	MATN1	3.77638
GO:BP	GO:0003417	growth plate cartilage development	0.407593	512059	MATN1	3.77638
GO:BP	GO:0009888	tissue development	0.409627	512059	MATN1	3.77638
GO:MF	GO:0046872	metal ion binding	0.41371	512059	MATN1	3.77638
GO:BP	GO:0048513	animal organ development	0.423482	512059	MATN1	3.77638
GO:BP	GO:0003416	endochondral bone growth	0.426758	512059	MATN1	3.77638
GO:BP	GO:0007275	multicellular organism development	0.437437	512059	MATN1	3.77638
GO:BP	GO:0098868	bone growth	0.441226	512059	MATN1	3.77638
GO:BP	GO:0002063	chondrocyte development	0.447326	512059	MATN1	3.77638
GO:BP	GO:0060351	cartilage development involved in endochondral bone morphogenesis	0.447326	512059	MATN1	3.77638
GO:MF	GO:0043169	cation binding	0.452859	512059	MATN1	3.77638
GO:BP	GO:0032501	multicellular organismal process	0.456143	512059	MATN1	3.77638
GO:BP	GO:0050793	regulation of developmental process	0.469775	512059	MATN1	3.77638
GO:CC	GO:0031012	extracellular matrix	0.472796	512059	MATN1	3.77638
GO:CC	GO:0062023	collagen-containing extracellular matrix	0.472796	512059	MATN1	3.77638
GO:BP	GO:0060348	bone development	0.502647	512059	MATN1	3.77638
GO:BP	GO:2000026	regulation of multicellular organismal development	0.5117	512059	MATN1	3.77638
GO:BP	GO:0000902	cell morphogenesis	0.513523	512059	MATN1	3.77638
GO:BP	GO:0030500	regulation of bone mineralization	0.514994	512059	MATN1	3.77638
GO:BP	GO:0060350	endochondral bone morphogenesis	0.518162	512059	MATN1	3.77638
GO:BP	GO:0061448	connective tissue development	0.542721	512059	MATN1	3.77638
GO:MF	GO:0005488	binding	0.550609	512059	MATN1	3.77638
GO:BP	GO:0110149	regulation of biomineralization	0.552585	512059	MATN1	3.77638
GO:BP	GO:0070167	regulation of biomineral tissue development	0.552585	512059	MATN1	3.77638
GO:BP	GO:0000904	cell morphogenesis involved in differentiation	0.57263	512059	MATN1	3.77638
GO:BP	GO:0032989	cellular component morphogenesis	0.572838	512059	MATN1	3.77638
GO:BP	GO:0030282	bone mineralization	0.592083	512059	MATN1	3.77638
GO:BP	GO:0060349	bone morphogenesis	0.610069	512059	MATN1	3.77638
GO:BP	GO:0002062	chondrocyte differentiation	0.618041	512059	MATN1	3.77638
GO:MF	GO:0043167	ion binding	0.622605	512059	MATN1	3.77638
GO:BP	GO:0031214	biomineral tissue development	0.64691	512059	MATN1	3.77638
GO:BP	GO:0110148	biomineralization	0.64691	512059	MATN1	3.77638
GO:BP	GO:0009987	cellular process	0.647735	512059	MATN1	3.77638
GO:BP	GO:0048869	cellular developmental process	0.660645	512059	MATN1	3.77638
GO:BP	GO:0035265	organ growth	0.662109	512059	MATN1	3.77638
GO:BP	GO:0040007	growth	0.668249	512059	MATN1	3.77638
GO:BP	GO:0048589	developmental growth	0.683143	512059	MATN1	3.77638
GO:BP	GO:0030278	regulation of ossification	0.710591	512059	MATN1	3.77638
GO:BP	GO:0051216	cartilage development	0.728578	512059	MATN1	3.77638
GO:BP	GO:0030154	cell differentiation	0.746657	512059	MATN1	3.77638
GO:BP	GO:0001501	skeletal system development	0.777403	512059	MATN1	3.77638
GO:BP	GO:0048468	cell development	0.788857	512059	MATN1	3.77638
GO:BP	GO:0048705	skeletal system morphogenesis	0.797307	512059	MATN1	3.77638
GO:MF	GO:0005198	structural molecule activity	0.83007	512059	MATN1	3.77638
GO:BP	GO:0016043	cellular component organization	0.864591	512059	MATN1	3.77638
GO:BP	GO:0001503	ossification	0.865044	512059	MATN1	3.77638
GO:BP	GO:0071840	cellular component organization or biogenesis	0.896013	512059	MATN1	3.77638
GO:CC	GO:0005575	cellular_component	1	512059	MATN1	3.77638
GO:BP	GO:0008150	biological_process	1	512059	MATN1	3.77638
GO:MF	GO:0003674	molecular_function	1	512059	MATN1	3.77638
GO:CC	GO:0071944	cell periphery	0.00324837	518283	PTAFR	-2.48562
GO:CC	GO:0005886	plasma membrane	0.0190249	518283	PTAFR	-2.48562
GO:MF	GO:0004992	platelet activating factor receptor activity	0.0919586	518283	PTAFR	-2.48562
GO:MF	GO:0001614	purinergic nucleotide receptor activity	0.0919586	518283	PTAFR	-2.48562
GO:MF	GO:0016502	nucleotide receptor activity	0.0919586	518283	PTAFR	-2.48562
GO:BP	GO:0006954	inflammatory response	0.0937639	518283	PTAFR	-2.48562
GO:MF	GO:0035586	purinergic receptor activity	0.100256	518283	PTAFR	-2.48562
GO:MF	GO:0001530	lipopolysaccharide binding	0.120194	518283	PTAFR	-2.48562
GO:CC	GO:0016020	membrane	0.123938	518283	PTAFR	-2.48562
GO:MF	GO:0001875	lipopolysaccharide receptor activity	0.129379	518283	PTAFR	-2.48562
GO:BP	GO:0065007	biological regulation	0.139948	518283	PTAFR	-2.48562
GO:BP	GO:0070887	cellular response to chemical stimulus	0.139948	518283	PTAFR	-2.48562
GO:MF	GO:0045028	G protein-coupled purinergic nucleotide receptor activity	0.20353	518283	PTAFR	-2.48562
GO:MF	GO:0008329	signaling pattern recognition receptor activity	0.20353	518283	PTAFR	-2.48562
GO:MF	GO:0001608	G protein-coupled nucleotide receptor activity	0.20353	518283	PTAFR	-2.48562
GO:CC	GO:0044425	membrane part	0.205038	518283	PTAFR	-2.48562
GO:MF	GO:0038187	pattern recognition receptor activity	0.21225	518283	PTAFR	-2.48562
GO:BP	GO:0035590	purinergic nucleotide receptor signaling pathway	0.217001	518283	PTAFR	-2.48562
GO:BP	GO:0071310	cellular response to organic substance	0.217001	518283	PTAFR	-2.48562
GO:BP	GO:0071396	cellular response to lipid	0.217001	518283	PTAFR	-2.48562
GO:BP	GO:0035587	purinergic receptor signaling pathway	0.217001	518283	PTAFR	-2.48562
GO:BP	GO:0040011	locomotion	0.217001	518283	PTAFR	-2.48562
GO:BP	GO:0050789	regulation of biological process	0.217001	518283	PTAFR	-2.48562
GO:BP	GO:0042330	taxis	0.217001	518283	PTAFR	-2.48562
GO:BP	GO:0006935	chemotaxis	0.217001	518283	PTAFR	-2.48562
GO:BP	GO:0010033	response to organic substance	0.217001	518283	PTAFR	-2.48562
GO:BP	GO:0033993	response to lipid	0.222542	518283	PTAFR	-2.48562
GO:CC	GO:0031224	intrinsic component of membrane	0.22842	518283	PTAFR	-2.48562
GO:CC	GO:0016021	integral component of membrane	0.235393	518283	PTAFR	-2.48562
GO:MF	GO:0038023	signaling receptor activity	0.254082	518283	PTAFR	-2.48562
GO:BP	GO:0071222	cellular response to lipopolysaccharide	0.257351	518283	PTAFR	-2.48562
GO:MF	GO:0004888	transmembrane signaling receptor activity	0.257964	518283	PTAFR	-2.48562
GO:MF	GO:0008289	lipid binding	0.265156	518283	PTAFR	-2.48562
GO:BP	GO:0071219	cellular response to molecule of bacterial origin	0.269903	518283	PTAFR	-2.48562
GO:MF	GO:0060089	molecular transducer activity	0.274909	518283	PTAFR	-2.48562
GO:BP	GO:1901700	response to oxygen-containing compound	0.278922	518283	PTAFR	-2.48562
GO:BP	GO:0007154	cell communication	0.281698	518283	PTAFR	-2.48562
GO:BP	GO:0007166	cell surface receptor signaling pathway	0.283834	518283	PTAFR	-2.48562
GO:BP	GO:0071216	cellular response to biotic stimulus	0.302567	518283	PTAFR	-2.48562
GO:BP	GO:0007186	G protein-coupled receptor signaling pathway	0.302983	518283	PTAFR	-2.48562
GO:BP	GO:0051716	cellular response to stimulus	0.304387	518283	PTAFR	-2.48562
GO:BP	GO:0035556	intracellular signal transduction	0.304387	518283	PTAFR	-2.48562
GO:BP	GO:0006952	defense response	0.304387	518283	PTAFR	-2.48562
GO:BP	GO:0023052	signaling	0.310877	518283	PTAFR	-2.48562
GO:BP	GO:1901701	cellular response to oxygen-containing compound	0.310877	518283	PTAFR	-2.48562
GO:BP	GO:0009605	response to external stimulus	0.316784	518283	PTAFR	-2.48562
GO:BP	GO:0035589	G protein-coupled purinergic nucleotide receptor signaling pathway	0.323816	518283	PTAFR	-2.48562
GO:BP	GO:0032496	response to lipopolysaccharide	0.341945	518283	PTAFR	-2.48562
GO:BP	GO:0007165	signal transduction	0.343401	518283	PTAFR	-2.48562
GO:BP	GO:0002237	response to molecule of bacterial origin	0.356761	518283	PTAFR	-2.48562
GO:BP	GO:0032959	inositol trisphosphate biosynthetic process	0.359365	518283	PTAFR	-2.48562
GO:BP	GO:0050794	regulation of cellular process	0.363514	518283	PTAFR	-2.48562
GO:BP	GO:0044706	multi-multicellular organism process	0.363514	518283	PTAFR	-2.48562
GO:BP	GO:0042221	response to chemical	0.363514	518283	PTAFR	-2.48562
GO:BP	GO:0035588	G protein-coupled purinergic receptor signaling pathway	0.367581	518283	PTAFR	-2.48562
GO:BP	GO:0032957	inositol trisphosphate metabolic process	0.367581	518283	PTAFR	-2.48562
GO:BP	GO:0050896	response to stimulus	0.369881	518283	PTAFR	-2.48562
GO:BP	GO:0048015	phosphatidylinositol-mediated signaling	0.404395	518283	PTAFR	-2.48562
GO:BP	GO:0048017	inositol lipid-mediated signaling	0.407593	518283	PTAFR	-2.48562
GO:BP	GO:0032958	inositol phosphate biosynthetic process	0.409627	518283	PTAFR	-2.48562
GO:BP	GO:0031663	lipopolysaccharide-mediated signaling pathway	0.447326	518283	PTAFR	-2.48562
GO:BP	GO:0032501	multicellular organismal process	0.456143	518283	PTAFR	-2.48562
GO:BP	GO:0006796	phosphate-containing compound metabolic process	0.460154	518283	PTAFR	-2.48562
GO:BP	GO:0043647	inositol phosphate metabolic process	0.467389	518283	PTAFR	-2.48562
GO:BP	GO:0006793	phosphorus metabolic process	0.471932	518283	PTAFR	-2.48562
GO:MF	GO:0005543	phospholipid binding	0.490995	518283	PTAFR	-2.48562
GO:BP	GO:0006950	response to stress	0.505276	518283	PTAFR	-2.48562
GO:BP	GO:0046173	polyol biosynthetic process	0.522437	518283	PTAFR	-2.48562
GO:MF	GO:0005488	binding	0.550609	518283	PTAFR	-2.48562
GO:BP	GO:0051707	response to other organism	0.56186	518283	PTAFR	-2.48562
GO:BP	GO:0043207	response to external biotic stimulus	0.56219	518283	PTAFR	-2.48562
GO:BP	GO:0007565	female pregnancy	0.570187	518283	PTAFR	-2.48562
GO:BP	GO:0009607	response to biotic stimulus	0.57263	518283	PTAFR	-2.48562
GO:MF	GO:0004930	G protein-coupled receptor activity	0.575636	518283	PTAFR	-2.48562
GO:BP	GO:0051704	multi-organism process	0.600624	518283	PTAFR	-2.48562
GO:BP	GO:0022414	reproductive process	0.602962	518283	PTAFR	-2.48562
GO:BP	GO:0000003	reproduction	0.603722	518283	PTAFR	-2.48562
GO:BP	GO:0009617	response to bacterium	0.606709	518283	PTAFR	-2.48562
GO:BP	GO:0044703	multi-organism reproductive process	0.608151	518283	PTAFR	-2.48562
GO:BP	GO:0019751	polyol metabolic process	0.608151	518283	PTAFR	-2.48562
GO:MF	GO:0043167	ion binding	0.622605	518283	PTAFR	-2.48562
GO:BP	GO:0044283	small molecule biosynthetic process	0.647561	518283	PTAFR	-2.48562
GO:BP	GO:0009987	cellular process	0.647735	518283	PTAFR	-2.48562
GO:BP	GO:0046165	alcohol biosynthetic process	0.653986	518283	PTAFR	-2.48562
GO:MF	GO:0097367	carbohydrate derivative binding	0.679334	518283	PTAFR	-2.48562
GO:BP	GO:0001816	cytokine production	0.706372	518283	PTAFR	-2.48562
GO:BP	GO:0044237	cellular metabolic process	0.736427	518283	PTAFR	-2.48562
GO:BP	GO:1901615	organic hydroxy compound metabolic process	0.739366	518283	PTAFR	-2.48562
GO:CC	GO:0005623	cell	0.750739	518283	PTAFR	-2.48562
GO:MF	GO:0043168	anion binding	0.751132	518283	PTAFR	-2.48562
GO:BP	GO:1901617	organic hydroxy compound biosynthetic process	0.754915	518283	PTAFR	-2.48562
GO:CC	GO:0044464	cell part	0.79376	518283	PTAFR	-2.48562
GO:BP	GO:0008152	metabolic process	0.846073	518283	PTAFR	-2.48562
GO:BP	GO:0006066	alcohol metabolic process	0.853793	518283	PTAFR	-2.48562
GO:BP	GO:0090407	organophosphate biosynthetic process	0.937416	518283	PTAFR	-2.48562
GO:BP	GO:0044281	small molecule metabolic process	0.937524	518283	PTAFR	-2.48562
GO:BP	GO:0019637	organophosphate metabolic process	0.954398	518283	PTAFR	-2.48562
GO:BP	GO:1901576	organic substance biosynthetic process	0.979419	518283	PTAFR	-2.48562
GO:BP	GO:0009058	biosynthetic process	0.984959	518283	PTAFR	-2.48562
GO:BP	GO:0071704	organic substance metabolic process	0.99108	518283	PTAFR	-2.48562
GO:CC	GO:0005575	cellular_component	1	518283	PTAFR	-2.48562
GO:BP	GO:0008150	biological_process	1	518283	PTAFR	-2.48562
GO:MF	GO:0003674	molecular_function	1	518283	PTAFR	-2.48562
GO:CC	GO:0071944	cell periphery	0.00324837	505122	SPTA1	2.04279
GO:CC	GO:0030864	cortical actin cytoskeleton	0.0735512	505122	SPTA1	2.04279
GO:CC	GO:0015629	actin cytoskeleton	0.0804309	505122	SPTA1	2.04279
GO:CC	GO:0005938	cell cortex	0.0879242	505122	SPTA1	2.04279
GO:CC	GO:0044448	cell cortex part	0.0978283	505122	SPTA1	2.04279
GO:CC	GO:0030863	cortical cytoskeleton	0.108506	505122	SPTA1	2.04279
GO:MF	GO:0005515	protein binding	0.120194	505122	SPTA1	2.04279
GO:CC	GO:0016020	membrane	0.123938	505122	SPTA1	2.04279
GO:BP	GO:0065007	biological regulation	0.139948	505122	SPTA1	2.04279
GO:CC	GO:0014731	spectrin-associated cytoskeleton	0.166807	505122	SPTA1	2.04279
GO:CC	GO:0008091	spectrin	0.166807	505122	SPTA1	2.04279
GO:MF	GO:0005509	calcium ion binding	0.18391	505122	SPTA1	2.04279
GO:CC	GO:0032437	cuticular plate	0.185734	505122	SPTA1	2.04279
GO:CC	GO:0099568	cytoplasmic region	0.206669	505122	SPTA1	2.04279
GO:BP	GO:0065008	regulation of biological quality	0.217001	505122	SPTA1	2.04279
GO:BP	GO:0065009	regulation of molecular function	0.217001	505122	SPTA1	2.04279
GO:BP	GO:0050789	regulation of biological process	0.217001	505122	SPTA1	2.04279
GO:BP	GO:0042592	homeostatic process	0.227801	505122	SPTA1	2.04279
GO:CC	GO:0005856	cytoskeleton	0.235393	505122	SPTA1	2.04279
GO:BP	GO:0048522	positive regulation of cellular process	0.257059	505122	SPTA1	2.04279
GO:BP	GO:0009653	anatomical structure morphogenesis	0.257064	505122	SPTA1	2.04279
GO:BP	GO:0002260	lymphocyte homeostasis	0.257064	505122	SPTA1	2.04279
GO:BP	GO:0050867	positive regulation of cell activation	0.269903	505122	SPTA1	2.04279
GO:BP	GO:0044093	positive regulation of molecular function	0.275078	505122	SPTA1	2.04279
GO:BP	GO:0050870	positive regulation of T cell activation	0.278908	505122	SPTA1	2.04279
GO:BP	GO:0007159	leukocyte cell-cell adhesion	0.287126	505122	SPTA1	2.04279
GO:BP	GO:1903039	positive regulation of leukocyte cell-cell adhesion	0.294782	505122	SPTA1	2.04279
GO:BP	GO:0048518	positive regulation of biological process	0.304387	505122	SPTA1	2.04279
GO:BP	GO:0001776	leukocyte homeostasis	0.304387	505122	SPTA1	2.04279
GO:BP	GO:0008284	positive regulation of cell population proliferation	0.304387	505122	SPTA1	2.04279
GO:BP	GO:0042102	positive regulation of T cell proliferation	0.310877	505122	SPTA1	2.04279
GO:CC	GO:0044430	cytoskeletal part	0.316995	505122	SPTA1	2.04279
GO:BP	GO:0022409	positive regulation of cell-cell adhesion	0.33101	505122	SPTA1	2.04279
GO:BP	GO:0022407	regulation of cell-cell adhesion	0.335214	505122	SPTA1	2.04279
GO:BP	GO:0048856	anatomical structure development	0.335663	505122	SPTA1	2.04279
GO:BP	GO:0007009	plasma membrane organization	0.341945	505122	SPTA1	2.04279
GO:BP	GO:0010256	endomembrane system organization	0.343401	505122	SPTA1	2.04279
GO:BP	GO:0051251	positive regulation of lymphocyte activation	0.348221	505122	SPTA1	2.04279
GO:BP	GO:0048731	system development	0.359365	505122	SPTA1	2.04279
GO:BP	GO:0098609	cell-cell adhesion	0.359365	505122	SPTA1	2.04279
GO:BP	GO:0051186	cofactor metabolic process	0.359365	505122	SPTA1	2.04279
GO:BP	GO:0002376	immune system process	0.359365	505122	SPTA1	2.04279
GO:BP	GO:0050671	positive regulation of lymphocyte proliferation	0.360341	505122	SPTA1	2.04279
GO:BP	GO:0050794	regulation of cellular process	0.363514	505122	SPTA1	2.04279
GO:BP	GO:0032946	positive regulation of mononuclear cell proliferation	0.363514	505122	SPTA1	2.04279
GO:BP	GO:0006779	porphyrin-containing compound biosynthetic process	0.365351	505122	SPTA1	2.04279
GO:BP	GO:0048872	homeostasis of number of cells	0.365351	505122	SPTA1	2.04279
GO:BP	GO:0070665	positive regulation of leukocyte proliferation	0.367581	505122	SPTA1	2.04279
GO:BP	GO:0033014	tetrapyrrole biosynthetic process	0.367581	505122	SPTA1	2.04279
GO:BP	GO:0022603	regulation of anatomical structure morphogenesis	0.367581	505122	SPTA1	2.04279
GO:BP	GO:1903037	regulation of leukocyte cell-cell adhesion	0.369076	505122	SPTA1	2.04279
GO:BP	GO:0008360	regulation of cell shape	0.369881	505122	SPTA1	2.04279
GO:BP	GO:0030029	actin filament-based process	0.369881	505122	SPTA1	2.04279
GO:BP	GO:0002696	positive regulation of leukocyte activation	0.374279	505122	SPTA1	2.04279
GO:BP	GO:0050863	regulation of T cell activation	0.382378	505122	SPTA1	2.04279
GO:BP	GO:0030155	regulation of cell adhesion	0.389094	505122	SPTA1	2.04279
GO:BP	GO:0007155	cell adhesion	0.391808	505122	SPTA1	2.04279
GO:BP	GO:0006778	porphyrin-containing compound metabolic process	0.391808	505122	SPTA1	2.04279
GO:BP	GO:0032502	developmental process	0.391808	505122	SPTA1	2.04279
GO:BP	GO:0022610	biological adhesion	0.39206	505122	SPTA1	2.04279
GO:BP	GO:0042129	regulation of T cell proliferation	0.394741	505122	SPTA1	2.04279
GO:BP	GO:0007010	cytoskeleton organization	0.406686	505122	SPTA1	2.04279
GO:BP	GO:0033013	tetrapyrrole metabolic process	0.410972	505122	SPTA1	2.04279
GO:MF	GO:0046872	metal ion binding	0.41371	505122	SPTA1	2.04279
GO:BP	GO:0001775	cell activation	0.421299	505122	SPTA1	2.04279
GO:BP	GO:0050865	regulation of cell activation	0.423482	505122	SPTA1	2.04279
GO:BP	GO:0048513	animal organ development	0.423482	505122	SPTA1	2.04279
GO:BP	GO:0002684	positive regulation of immune system process	0.426758	505122	SPTA1	2.04279
GO:BP	GO:0030036	actin cytoskeleton organization	0.434004	505122	SPTA1	2.04279
GO:BP	GO:0042098	T cell proliferation	0.434667	505122	SPTA1	2.04279
GO:BP	GO:0007275	multicellular organism development	0.437437	505122	SPTA1	2.04279
GO:BP	GO:0050670	regulation of lymphocyte proliferation	0.450894	505122	SPTA1	2.04279
GO:BP	GO:0032944	regulation of mononuclear cell proliferation	0.450894	505122	SPTA1	2.04279
GO:BP	GO:0045785	positive regulation of cell adhesion	0.450995	505122	SPTA1	2.04279
GO:MF	GO:0043169	cation binding	0.452859	505122	SPTA1	2.04279
GO:BP	GO:0032501	multicellular organismal process	0.456143	505122	SPTA1	2.04279
GO:BP	GO:0070663	regulation of leukocyte proliferation	0.461744	505122	SPTA1	2.04279
GO:BP	GO:0050793	regulation of developmental process	0.469775	505122	SPTA1	2.04279
GO:BP	GO:0043393	regulation of protein binding	0.472423	505122	SPTA1	2.04279
GO:BP	GO:0051249	regulation of lymphocyte activation	0.488934	505122	SPTA1	2.04279
GO:BP	GO:0042127	regulation of cell population proliferation	0.494218	505122	SPTA1	2.04279
GO:BP	GO:0051128	regulation of cellular component organization	0.502733	505122	SPTA1	2.04279
GO:BP	GO:0000902	cell morphogenesis	0.513523	505122	SPTA1	2.04279
GO:BP	GO:0022604	regulation of cell morphogenesis	0.517234	505122	SPTA1	2.04279
GO:BP	GO:0048534	hematopoietic or lymphoid organ development	0.518162	505122	SPTA1	2.04279
GO:BP	GO:0046651	lymphocyte proliferation	0.542721	505122	SPTA1	2.04279
GO:BP	GO:0042110	T cell activation	0.542721	505122	SPTA1	2.04279
GO:BP	GO:0032943	mononuclear cell proliferation	0.544378	505122	SPTA1	2.04279
GO:MF	GO:0005488	binding	0.550609	505122	SPTA1	2.04279
GO:BP	GO:0002694	regulation of leukocyte activation	0.559285	505122	SPTA1	2.04279
GO:BP	GO:0002520	immune system development	0.559286	505122	SPTA1	2.04279
GO:BP	GO:0070661	leukocyte proliferation	0.56186	505122	SPTA1	2.04279
GO:BP	GO:0032092	positive regulation of protein binding	0.563919	505122	SPTA1	2.04279
GO:BP	GO:0032989	cellular component morphogenesis	0.572838	505122	SPTA1	2.04279
GO:BP	GO:0045321	leukocyte activation	0.618041	505122	SPTA1	2.04279
GO:MF	GO:0043167	ion binding	0.622605	505122	SPTA1	2.04279
GO:BP	GO:0030097	hemopoiesis	0.62314	505122	SPTA1	2.04279
GO:BP	GO:0051098	regulation of binding	0.634432	505122	SPTA1	2.04279
GO:BP	GO:0002682	regulation of immune system process	0.634432	505122	SPTA1	2.04279
GO:BP	GO:0008283	cell population proliferation	0.642471	505122	SPTA1	2.04279
GO:CC	GO:0097458	neuron part	0.643109	505122	SPTA1	2.04279
GO:BP	GO:0009987	cellular process	0.647735	505122	SPTA1	2.04279
GO:BP	GO:0048869	cellular developmental process	0.660645	505122	SPTA1	2.04279
GO:BP	GO:0061024	membrane organization	0.660645	505122	SPTA1	2.04279
GO:BP	GO:0051099	positive regulation of binding	0.682415	505122	SPTA1	2.04279
GO:BP	GO:0046649	lymphocyte activation	0.693495	505122	SPTA1	2.04279
GO:BP	GO:0051188	cofactor biosynthetic process	0.72206	505122	SPTA1	2.04279
GO:BP	GO:0044237	cellular metabolic process	0.736427	505122	SPTA1	2.04279
GO:CC	GO:0005623	cell	0.750739	505122	SPTA1	2.04279
GO:CC	GO:0044464	cell part	0.79376	505122	SPTA1	2.04279
GO:BP	GO:1901564	organonitrogen compound metabolic process	0.795128	505122	SPTA1	2.04279
GO:BP	GO:0008152	metabolic process	0.846073	505122	SPTA1	2.04279
GO:MF	GO:0046982	protein heterodimerization activity	0.847426	505122	SPTA1	2.04279
GO:MF	GO:0046983	protein dimerization activity	0.852351	505122	SPTA1	2.04279
GO:BP	GO:0016043	cellular component organization	0.864591	505122	SPTA1	2.04279
GO:CC	GO:0005737	cytoplasm	0.870416	505122	SPTA1	2.04279
GO:BP	GO:0006996	organelle organization	0.891565	505122	SPTA1	2.04279
GO:BP	GO:0071840	cellular component organization or biogenesis	0.896013	505122	SPTA1	2.04279
GO:CC	GO:0043228	non-membrane-bounded organelle	0.896504	505122	SPTA1	2.04279
GO:CC	GO:0043232	intracellular non-membrane-bounded organelle	0.896504	505122	SPTA1	2.04279
GO:BP	GO:1901566	organonitrogen compound biosynthetic process	0.903942	505122	SPTA1	2.04279
GO:BP	GO:0018130	heterocycle biosynthetic process	0.948333	505122	SPTA1	2.04279
GO:BP	GO:0019438	aromatic compound biosynthetic process	0.949041	505122	SPTA1	2.04279
GO:BP	GO:0044271	cellular nitrogen compound biosynthetic process	0.954398	505122	SPTA1	2.04279
GO:BP	GO:1901362	organic cyclic compound biosynthetic process	0.958261	505122	SPTA1	2.04279
GO:BP	GO:0006807	nitrogen compound metabolic process	0.976832	505122	SPTA1	2.04279
GO:BP	GO:1901576	organic substance biosynthetic process	0.979419	505122	SPTA1	2.04279
GO:BP	GO:0009058	biosynthetic process	0.984959	505122	SPTA1	2.04279
GO:BP	GO:0044249	cellular biosynthetic process	0.98814	505122	SPTA1	2.04279
GO:BP	GO:0071704	organic substance metabolic process	0.99108	505122	SPTA1	2.04279
GO:BP	GO:0006725	cellular aromatic compound metabolic process	0.995261	505122	SPTA1	2.04279
GO:BP	GO:0034641	cellular nitrogen compound metabolic process	0.995261	505122	SPTA1	2.04279
GO:BP	GO:0046483	heterocycle metabolic process	0.996057	505122	SPTA1	2.04279
GO:BP	GO:1901360	organic cyclic compound metabolic process	0.996057	505122	SPTA1	2.04279
GO:CC	GO:0044444	cytoplasmic part	0.999868	505122	SPTA1	2.04279
GO:CC	GO:0005575	cellular_component	1	505122	SPTA1	2.04279
GO:BP	GO:0008150	biological_process	1	505122	SPTA1	2.04279
GO:MF	GO:0003674	molecular_function	1	505122	SPTA1	2.04279
GO:CC	GO:0005622	intracellular	1	505122	SPTA1	2.04279
GO:CC	GO:0044446	intracellular organelle part	1	505122	SPTA1	2.04279
GO:CC	GO:0044424	intracellular part	1	505122	SPTA1	2.04279
GO:CC	GO:0044422	organelle part	1	505122	SPTA1	2.04279
GO:CC	GO:0043229	intracellular organelle	1	505122	SPTA1	2.04279
GO:CC	GO:0043226	organelle	1	505122	SPTA1	2.04279
GO:MF	GO:0005515	protein binding	0.120194	528735	S100A1	2.14603
GO:BP	GO:0065007	biological regulation	0.139948	528735	S100A1	2.14603
GO:MF	GO:0051117	ATPase binding	0.160523	528735	S100A1	2.14603
GO:MF	GO:0005509	calcium ion binding	0.18391	528735	S100A1	2.14603
GO:MF	GO:0044548	S100 protein binding	0.191225	528735	S100A1	2.14603
GO:BP	GO:0051239	regulation of multicellular organismal process	0.217001	528735	S100A1	2.14603
GO:BP	GO:0003015	heart process	0.217001	528735	S100A1	2.14603
GO:BP	GO:0065009	regulation of molecular function	0.217001	528735	S100A1	2.14603
GO:BP	GO:0050789	regulation of biological process	0.217001	528735	S100A1	2.14603
GO:BP	GO:1903522	regulation of blood circulation	0.217001	528735	S100A1	2.14603
GO:BP	GO:0003013	circulatory system process	0.257059	528735	S100A1	2.14603
GO:BP	GO:0009653	anatomical structure morphogenesis	0.257064	528735	S100A1	2.14603
GO:BP	GO:0008016	regulation of heart contraction	0.257351	528735	S100A1	2.14603
GO:BP	GO:0045766	positive regulation of angiogenesis	0.257351	528735	S100A1	2.14603
GO:BP	GO:0044057	regulation of system process	0.263682	528735	S100A1	2.14603
GO:BP	GO:1904018	positive regulation of vasculature development	0.269903	528735	S100A1	2.14603
GO:BP	GO:0044093	positive regulation of molecular function	0.275078	528735	S100A1	2.14603
GO:BP	GO:0043085	positive regulation of catalytic activity	0.281698	528735	S100A1	2.14603
GO:BP	GO:0060047	heart contraction	0.294782	528735	S100A1	2.14603
GO:BP	GO:0048518	positive regulation of biological process	0.304387	528735	S100A1	2.14603
GO:BP	GO:0051000	positive regulation of nitric-oxide synthase activity	0.335214	528735	S100A1	2.14603
GO:BP	GO:0008015	blood circulation	0.335663	528735	S100A1	2.14603
GO:BP	GO:0050790	regulation of catalytic activity	0.335663	528735	S100A1	2.14603
GO:BP	GO:0048856	anatomical structure development	0.335663	528735	S100A1	2.14603
GO:BP	GO:0051240	positive regulation of multicellular organismal process	0.336541	528735	S100A1	2.14603
GO:BP	GO:0019222	regulation of metabolic process	0.341945	528735	S100A1	2.14603
GO:BP	GO:0048731	system development	0.359365	528735	S100A1	2.14603
GO:BP	GO:0050999	regulation of nitric-oxide synthase activity	0.365351	528735	S100A1	2.14603
GO:BP	GO:0032770	positive regulation of monooxygenase activity	0.365351	528735	S100A1	2.14603
GO:BP	GO:0022603	regulation of anatomical structure morphogenesis	0.367581	528735	S100A1	2.14603
GO:BP	GO:0045765	regulation of angiogenesis	0.369881	528735	S100A1	2.14603
GO:BP	GO:0001525	angiogenesis	0.387776	528735	S100A1	2.14603
GO:BP	GO:1901342	regulation of vasculature development	0.388847	528735	S100A1	2.14603
GO:BP	GO:0032502	developmental process	0.391808	528735	S100A1	2.14603
GO:BP	GO:1903672	positive regulation of sprouting angiogenesis	0.407593	528735	S100A1	2.14603
GO:BP	GO:0032768	regulation of monooxygenase activity	0.409627	528735	S100A1	2.14603
GO:MF	GO:0046872	metal ion binding	0.41371	528735	S100A1	2.14603
GO:BP	GO:0051094	positive regulation of developmental process	0.421299	528735	S100A1	2.14603
GO:CC	GO:0016529	sarcoplasmic reticulum	0.429036	528735	S100A1	2.14603
GO:BP	GO:0007275	multicellular organism development	0.437437	528735	S100A1	2.14603
GO:BP	GO:0051353	positive regulation of oxidoreductase activity	0.437437	528735	S100A1	2.14603
GO:MF	GO:0043169	cation binding	0.452859	528735	S100A1	2.14603
GO:BP	GO:0032501	multicellular organismal process	0.456143	528735	S100A1	2.14603
GO:BP	GO:0048514	blood vessel morphogenesis	0.460154	528735	S100A1	2.14603
GO:BP	GO:0050793	regulation of developmental process	0.469775	528735	S100A1	2.14603
GO:CC	GO:0016528	sarcoplasm	0.472796	528735	S100A1	2.14603
GO:BP	GO:1903670	regulation of sprouting angiogenesis	0.492415	528735	S100A1	2.14603
GO:BP	GO:0035295	tube development	0.506776	528735	S100A1	2.14603
GO:BP	GO:2000026	regulation of multicellular organismal development	0.5117	528735	S100A1	2.14603
GO:BP	GO:0035239	tube morphogenesis	0.514563	528735	S100A1	2.14603
GO:BP	GO:0072359	circulatory system development	0.514994	528735	S100A1	2.14603
GO:BP	GO:0051341	regulation of oxidoreductase activity	0.518162	528735	S100A1	2.14603
GO:BP	GO:0001568	blood vessel development	0.532217	528735	S100A1	2.14603
GO:MF	GO:0005488	binding	0.550609	528735	S100A1	2.14603
GO:BP	GO:0001944	vasculature development	0.553446	528735	S100A1	2.14603
GO:BP	GO:0048646	anatomical structure formation involved in morphogenesis	0.553446	528735	S100A1	2.14603
GO:BP	GO:0072358	cardiovascular system development	0.561871	528735	S100A1	2.14603
GO:BP	GO:0002040	sprouting angiogenesis	0.6026	528735	S100A1	2.14603
GO:MF	GO:0043167	ion binding	0.622605	528735	S100A1	2.14603
GO:BP	GO:0009893	positive regulation of metabolic process	0.63686	528735	S100A1	2.14603
GO:MF	GO:0019899	enzyme binding	0.639457	528735	S100A1	2.14603
GO:CC	GO:0012505	endomembrane system	0.677856	528735	S100A1	2.14603
GO:CC	GO:0005623	cell	0.750739	528735	S100A1	2.14603
GO:CC	GO:0044464	cell part	0.79376	528735	S100A1	2.14603
GO:MF	GO:0042803	protein homodimerization activity	0.804321	528735	S100A1	2.14603
GO:BP	GO:0008152	metabolic process	0.846073	528735	S100A1	2.14603
GO:MF	GO:0046983	protein dimerization activity	0.852351	528735	S100A1	2.14603
GO:CC	GO:0005737	cytoplasm	0.870416	528735	S100A1	2.14603
GO:BP	GO:0003008	system process	0.937416	528735	S100A1	2.14603
GO:MF	GO:0042802	identical protein binding	0.947535	528735	S100A1	2.14603
GO:CC	GO:0044444	cytoplasmic part	0.999868	528735	S100A1	2.14603
GO:CC	GO:0005783	endoplasmic reticulum	0.999868	528735	S100A1	2.14603
GO:CC	GO:0005575	cellular_component	1	528735	S100A1	2.14603
GO:BP	GO:0008150	biological_process	1	528735	S100A1	2.14603
GO:MF	GO:0003674	molecular_function	1	528735	S100A1	2.14603
GO:CC	GO:0005622	intracellular	1	528735	S100A1	2.14603
GO:CC	GO:0005634	nucleus	1	528735	S100A1	2.14603
GO:CC	GO:0044424	intracellular part	1	528735	S100A1	2.14603
GO:CC	GO:0043231	intracellular membrane-bounded organelle	1	528735	S100A1	2.14603
GO:CC	GO:0043229	intracellular organelle	1	528735	S100A1	2.14603
GO:CC	GO:0043227	membrane-bounded organelle	1	528735	S100A1	2.14603
GO:CC	GO:0043226	organelle	1	528735	S100A1	2.14603
GO:CC	GO:0044459	plasma membrane part	0.00127202	539919	VTCN1	2.00081
GO:CC	GO:0071944	cell periphery	0.00324837	539919	VTCN1	2.00081
GO:CC	GO:0009986	cell surface	0.00324837	539919	VTCN1	2.00081
GO:CC	GO:0005886	plasma membrane	0.0190249	539919	VTCN1	2.00081
GO:CC	GO:0009897	external side of plasma membrane	0.0295159	539919	VTCN1	2.00081
GO:CC	GO:0098552	side of membrane	0.0496907	539919	VTCN1	2.00081
GO:BP	GO:0051179	localization	0.0937639	539919	VTCN1	2.00081
GO:MF	GO:0005515	protein binding	0.120194	539919	VTCN1	2.00081
GO:CC	GO:0016020	membrane	0.123938	539919	VTCN1	2.00081
GO:BP	GO:0065007	biological regulation	0.139948	539919	VTCN1	2.00081
GO:BP	GO:0051050	positive regulation of transport	0.168536	539919	VTCN1	2.00081
GO:CC	GO:0044425	membrane part	0.205038	539919	VTCN1	2.00081
GO:BP	GO:0140352	export from cell	0.217001	539919	VTCN1	2.00081
GO:BP	GO:0006810	transport	0.217001	539919	VTCN1	2.00081
GO:BP	GO:0051222	positive regulation of protein transport	0.217001	539919	VTCN1	2.00081
GO:BP	GO:0051239	regulation of multicellular organismal process	0.217001	539919	VTCN1	2.00081
GO:BP	GO:0002793	positive regulation of peptide secretion	0.217001	539919	VTCN1	2.00081
GO:BP	GO:0032940	secretion by cell	0.217001	539919	VTCN1	2.00081
GO:BP	GO:0032880	regulation of protein localization	0.217001	539919	VTCN1	2.00081
GO:BP	GO:0032879	regulation of localization	0.217001	539919	VTCN1	2.00081
GO:BP	GO:0032743	positive regulation of interleukin-2 production	0.217001	539919	VTCN1	2.00081
GO:BP	GO:0001562	response to protozoan	0.217001	539919	VTCN1	2.00081
GO:BP	GO:0051049	regulation of transport	0.217001	539919	VTCN1	2.00081
GO:BP	GO:0050714	positive regulation of protein secretion	0.217001	539919	VTCN1	2.00081
GO:BP	GO:0050789	regulation of biological process	0.217001	539919	VTCN1	2.00081
GO:BP	GO:0046903	secretion	0.217001	539919	VTCN1	2.00081
GO:BP	GO:1903532	positive regulation of secretion by cell	0.217001	539919	VTCN1	2.00081
GO:BP	GO:0051047	positive regulation of secretion	0.217001	539919	VTCN1	2.00081
GO:BP	GO:0051234	establishment of localization	0.222542	539919	VTCN1	2.00081
GO:CC	GO:0031224	intrinsic component of membrane	0.22842	539919	VTCN1	2.00081
GO:CC	GO:0016021	integral component of membrane	0.235393	539919	VTCN1	2.00081
GO:BP	GO:1904951	positive regulation of establishment of protein localization	0.236494	539919	VTCN1	2.00081
GO:BP	GO:1900042	positive regulation of interleukin-2 secretion	0.248916	539919	VTCN1	2.00081
GO:BP	GO:0072602	interleukin-4 secretion	0.248916	539919	VTCN1	2.00081
GO:BP	GO:0048522	positive regulation of cellular process	0.257059	539919	VTCN1	2.00081
GO:BP	GO:0032663	regulation of interleukin-2 production	0.257059	539919	VTCN1	2.00081
GO:BP	GO:1900040	regulation of interleukin-2 secretion	0.257351	539919	VTCN1	2.00081
GO:BP	GO:0032623	interleukin-2 production	0.257351	539919	VTCN1	2.00081
GO:BP	GO:0022408	negative regulation of cell-cell adhesion	0.257351	539919	VTCN1	2.00081
GO:BP	GO:0050851	antigen receptor-mediated signaling pathway	0.269903	539919	VTCN1	2.00081
GO:BP	GO:0050867	positive regulation of cell activation	0.269903	539919	VTCN1	2.00081
GO:BP	GO:0070970	interleukin-2 secretion	0.269903	539919	VTCN1	2.00081
GO:BP	GO:0050870	positive regulation of T cell activation	0.278908	539919	VTCN1	2.00081
GO:BP	GO:0007154	cell communication	0.281698	539919	VTCN1	2.00081
GO:BP	GO:0007166	cell surface receptor signaling pathway	0.283834	539919	VTCN1	2.00081
GO:BP	GO:0007159	leukocyte cell-cell adhesion	0.287126	539919	VTCN1	2.00081
GO:MF	GO:0005102	signaling receptor binding	0.294106	539919	VTCN1	2.00081
GO:BP	GO:1903039	positive regulation of leukocyte cell-cell adhesion	0.294782	539919	VTCN1	2.00081
GO:BP	GO:0002429	immune response-activating cell surface receptor signaling pathway	0.294782	539919	VTCN1	2.00081
GO:BP	GO:0051716	cellular response to stimulus	0.304387	539919	VTCN1	2.00081
GO:BP	GO:0048518	positive regulation of biological process	0.304387	539919	VTCN1	2.00081
GO:BP	GO:0008284	positive regulation of cell population proliferation	0.304387	539919	VTCN1	2.00081
GO:BP	GO:0002768	immune response-regulating cell surface receptor signaling pathway	0.309892	539919	VTCN1	2.00081
GO:BP	GO:0042102	positive regulation of T cell proliferation	0.310877	539919	VTCN1	2.00081
GO:BP	GO:0023052	signaling	0.310877	539919	VTCN1	2.00081
GO:BP	GO:0009605	response to external stimulus	0.316784	539919	VTCN1	2.00081
GO:BP	GO:0022409	positive regulation of cell-cell adhesion	0.33101	539919	VTCN1	2.00081
GO:BP	GO:0050868	negative regulation of T cell activation	0.33101	539919	VTCN1	2.00081
GO:BP	GO:0050708	regulation of protein secretion	0.332118	539919	VTCN1	2.00081
GO:BP	GO:0022407	regulation of cell-cell adhesion	0.335214	539919	VTCN1	2.00081
GO:BP	GO:0051046	regulation of secretion	0.335214	539919	VTCN1	2.00081
GO:BP	GO:0051240	positive regulation of multicellular organismal process	0.336541	539919	VTCN1	2.00081
GO:BP	GO:0072643	interferon-gamma secretion	0.337172	539919	VTCN1	2.00081
GO:BP	GO:0002791	regulation of peptide secretion	0.341945	539919	VTCN1	2.00081
GO:BP	GO:0008219	cell death	0.341945	539919	VTCN1	2.00081
GO:BP	GO:1903038	negative regulation of leukocyte cell-cell adhesion	0.343401	539919	VTCN1	2.00081
GO:BP	GO:0007165	signal transduction	0.343401	539919	VTCN1	2.00081
GO:BP	GO:0050715	positive regulation of cytokine secretion	0.343401	539919	VTCN1	2.00081
GO:BP	GO:0050852	T cell receptor signaling pathway	0.344699	539919	VTCN1	2.00081
GO:BP	GO:0007162	negative regulation of cell adhesion	0.344866	539919	VTCN1	2.00081
GO:BP	GO:0051251	positive regulation of lymphocyte activation	0.348221	539919	VTCN1	2.00081
GO:BP	GO:0006915	apoptotic process	0.351722	539919	VTCN1	2.00081
GO:BP	GO:0098609	cell-cell adhesion	0.359365	539919	VTCN1	2.00081
GO:BP	GO:0002376	immune system process	0.359365	539919	VTCN1	2.00081
GO:BP	GO:0051223	regulation of protein transport	0.359365	539919	VTCN1	2.00081
GO:BP	GO:0050671	positive regulation of lymphocyte proliferation	0.360341	539919	VTCN1	2.00081
GO:BP	GO:0050794	regulation of cellular process	0.363514	539919	VTCN1	2.00081
GO:BP	GO:0032946	positive regulation of mononuclear cell proliferation	0.363514	539919	VTCN1	2.00081
GO:BP	GO:0012501	programmed cell death	0.365047	539919	VTCN1	2.00081
GO:BP	GO:0048584	positive regulation of response to stimulus	0.365351	539919	VTCN1	2.00081
GO:BP	GO:0048583	regulation of response to stimulus	0.365351	539919	VTCN1	2.00081
GO:BP	GO:0051250	negative regulation of lymphocyte activation	0.365351	539919	VTCN1	2.00081
GO:BP	GO:0070665	positive regulation of leukocyte proliferation	0.367581	539919	VTCN1	2.00081
GO:BP	GO:0033036	macromolecule localization	0.367581	539919	VTCN1	2.00081
GO:BP	GO:0032633	interleukin-4 production	0.367581	539919	VTCN1	2.00081
GO:BP	GO:0090087	regulation of peptide transport	0.367581	539919	VTCN1	2.00081
GO:BP	GO:1903037	regulation of leukocyte cell-cell adhesion	0.369076	539919	VTCN1	2.00081
GO:BP	GO:0070201	regulation of establishment of protein localization	0.369881	539919	VTCN1	2.00081
GO:BP	GO:0006955	immune response	0.369881	539919	VTCN1	2.00081
GO:BP	GO:0050896	response to stimulus	0.369881	539919	VTCN1	2.00081
GO:BP	GO:0002696	positive regulation of leukocyte activation	0.374279	539919	VTCN1	2.00081
GO:BP	GO:1903530	regulation of secretion by cell	0.381718	539919	VTCN1	2.00081
GO:BP	GO:0050863	regulation of T cell activation	0.382378	539919	VTCN1	2.00081
GO:BP	GO:0030155	regulation of cell adhesion	0.389094	539919	VTCN1	2.00081
GO:BP	GO:0007155	cell adhesion	0.391808	539919	VTCN1	2.00081
GO:BP	GO:0022610	biological adhesion	0.39206	539919	VTCN1	2.00081
GO:BP	GO:0002695	negative regulation of leukocyte activation	0.394741	539919	VTCN1	2.00081
GO:BP	GO:0042129	regulation of T cell proliferation	0.394741	539919	VTCN1	2.00081
GO:BP	GO:0009306	protein secretion	0.406234	539919	VTCN1	2.00081
GO:BP	GO:0002757	immune response-activating signal transduction	0.406686	539919	VTCN1	2.00081
GO:BP	GO:0035592	establishment of protein localization to extracellular region	0.406686	539919	VTCN1	2.00081
GO:BP	GO:0071692	protein localization to extracellular region	0.409627	539919	VTCN1	2.00081
GO:BP	GO:0002764	immune response-regulating signaling pathway	0.413231	539919	VTCN1	2.00081
GO:BP	GO:0050866	negative regulation of cell activation	0.419877	539919	VTCN1	2.00081
GO:BP	GO:0050707	regulation of cytokine secretion	0.419877	539919	VTCN1	2.00081
GO:BP	GO:0048519	negative regulation of biological process	0.421299	539919	VTCN1	2.00081
GO:BP	GO:0010941	regulation of cell death	0.421299	539919	VTCN1	2.00081
GO:BP	GO:0001775	cell activation	0.421299	539919	VTCN1	2.00081
GO:BP	GO:0050865	regulation of cell activation	0.423482	539919	VTCN1	2.00081
GO:BP	GO:0002790	peptide secretion	0.423482	539919	VTCN1	2.00081
GO:BP	GO:0002684	positive regulation of immune system process	0.426758	539919	VTCN1	2.00081
GO:BP	GO:0042098	T cell proliferation	0.434667	539919	VTCN1	2.00081
GO:BP	GO:0008104	protein localization	0.437437	539919	VTCN1	2.00081
GO:BP	GO:0050670	regulation of lymphocyte proliferation	0.450894	539919	VTCN1	2.00081
GO:BP	GO:0032944	regulation of mononuclear cell proliferation	0.450894	539919	VTCN1	2.00081
GO:BP	GO:0045785	positive regulation of cell adhesion	0.450995	539919	VTCN1	2.00081
GO:BP	GO:0042981	regulation of apoptotic process	0.455464	539919	VTCN1	2.00081
GO:BP	GO:0042130	negative regulation of T cell proliferation	0.455464	539919	VTCN1	2.00081
GO:BP	GO:0032501	multicellular organismal process	0.456143	539919	VTCN1	2.00081
GO:BP	GO:0050663	cytokine secretion	0.457432	539919	VTCN1	2.00081
GO:BP	GO:0002253	activation of immune response	0.461744	539919	VTCN1	2.00081
GO:BP	GO:0070663	regulation of leukocyte proliferation	0.461744	539919	VTCN1	2.00081
GO:BP	GO:0043067	regulation of programmed cell death	0.46718	539919	VTCN1	2.00081
GO:BP	GO:0050672	negative regulation of lymphocyte proliferation	0.488934	539919	VTCN1	2.00081
GO:BP	GO:0051249	regulation of lymphocyte activation	0.488934	539919	VTCN1	2.00081
GO:BP	GO:0032945	negative regulation of mononuclear cell proliferation	0.488934	539919	VTCN1	2.00081
GO:BP	GO:0070664	negative regulation of leukocyte proliferation	0.492415	539919	VTCN1	2.00081
GO:BP	GO:0002683	negative regulation of immune system process	0.494218	539919	VTCN1	2.00081
GO:BP	GO:0043066	negative regulation of apoptotic process	0.494218	539919	VTCN1	2.00081
GO:BP	GO:0042127	regulation of cell population proliferation	0.494218	539919	VTCN1	2.00081
GO:BP	GO:0043069	negative regulation of programmed cell death	0.505814	539919	VTCN1	2.00081
GO:BP	GO:0048523	negative regulation of cellular process	0.526424	539919	VTCN1	2.00081
GO:BP	GO:0046651	lymphocyte proliferation	0.542721	539919	VTCN1	2.00081
GO:BP	GO:0042110	T cell activation	0.542721	539919	VTCN1	2.00081
GO:BP	GO:0032943	mononuclear cell proliferation	0.544378	539919	VTCN1	2.00081
GO:MF	GO:0005488	binding	0.550609	539919	VTCN1	2.00081
GO:BP	GO:0060548	negative regulation of cell death	0.553446	539919	VTCN1	2.00081
GO:BP	GO:0002694	regulation of leukocyte activation	0.559285	539919	VTCN1	2.00081
GO:BP	GO:0051707	response to other organism	0.56186	539919	VTCN1	2.00081
GO:BP	GO:0070661	leukocyte proliferation	0.56186	539919	VTCN1	2.00081
GO:BP	GO:0043207	response to external biotic stimulus	0.56219	539919	VTCN1	2.00081
GO:BP	GO:0032609	interferon-gamma production	0.563919	539919	VTCN1	2.00081
GO:BP	GO:0009607	response to biotic stimulus	0.57263	539919	VTCN1	2.00081
GO:BP	GO:0051704	multi-organism process	0.600624	539919	VTCN1	2.00081
GO:BP	GO:0045321	leukocyte activation	0.618041	539919	VTCN1	2.00081
GO:BP	GO:0002682	regulation of immune system process	0.634432	539919	VTCN1	2.00081
GO:BP	GO:0050778	positive regulation of immune response	0.634432	539919	VTCN1	2.00081
GO:BP	GO:0008283	cell population proliferation	0.642471	539919	VTCN1	2.00081
GO:BP	GO:0009987	cellular process	0.647735	539919	VTCN1	2.00081
GO:BP	GO:0001819	positive regulation of cytokine production	0.660645	539919	VTCN1	2.00081
GO:BP	GO:0071702	organic substance transport	0.675831	539919	VTCN1	2.00081
GO:BP	GO:0046649	lymphocyte activation	0.693495	539919	VTCN1	2.00081
GO:BP	GO:0001816	cytokine production	0.706372	539919	VTCN1	2.00081
GO:BP	GO:0015031	protein transport	0.722404	539919	VTCN1	2.00081
GO:BP	GO:0050776	regulation of immune response	0.734886	539919	VTCN1	2.00081
GO:BP	GO:0015833	peptide transport	0.74388	539919	VTCN1	2.00081
GO:CC	GO:0005623	cell	0.750739	539919	VTCN1	2.00081
GO:BP	GO:0042886	amide transport	0.760231	539919	VTCN1	2.00081
GO:BP	GO:0045184	establishment of protein localization	0.771773	539919	VTCN1	2.00081
GO:BP	GO:0071705	nitrogen compound transport	0.786221	539919	VTCN1	2.00081
GO:CC	GO:0044464	cell part	0.79376	539919	VTCN1	2.00081
GO:BP	GO:0008285	negative regulation of cell population proliferation	0.81347	539919	VTCN1	2.00081
GO:BP	GO:0001817	regulation of cytokine production	0.834582	539919	VTCN1	2.00081
GO:CC	GO:0005575	cellular_component	1	539919	VTCN1	2.00081
GO:BP	GO:0008150	biological_process	1	539919	VTCN1	2.00081
GO:MF	GO:0003674	molecular_function	1	539919	VTCN1	2.00081
GO:MF	GO:0098772	molecular function regulator	0.0919586	522279	DENND2C	2.17069
GO:MF	GO:0017112	Rab guanyl-nucleotide exchange factor activity	0.120194	522279	DENND2C	2.17069
GO:MF	GO:0005515	protein binding	0.120194	522279	DENND2C	2.17069
GO:MF	GO:0005085	guanyl-nucleotide exchange factor activity	0.243546	522279	DENND2C	2.17069
GO:MF	GO:0005088	Ras guanyl-nucleotide exchange factor activity	0.320881	522279	DENND2C	2.17069
GO:MF	GO:0017137	Rab GTPase binding	0.353257	522279	DENND2C	2.17069
GO:MF	GO:0051020	GTPase binding	0.415434	522279	DENND2C	2.17069
GO:MF	GO:0017016	Ras GTPase binding	0.488431	522279	DENND2C	2.17069
GO:MF	GO:0031267	small GTPase binding	0.494075	522279	DENND2C	2.17069
GO:MF	GO:0005488	binding	0.550609	522279	DENND2C	2.17069
GO:MF	GO:0019899	enzyme binding	0.639457	522279	DENND2C	2.17069
GO:MF	GO:0003674	molecular_function	1	522279	DENND2C	2.17069
GO:MF	GO:0098772	molecular function regulator	0.0919586	504657	ARHGAP29	2.1609
GO:MF	GO:0005515	protein binding	0.120194	504657	ARHGAP29	2.1609
GO:MF	GO:0008047	enzyme activator activity	0.12439	504657	ARHGAP29	2.1609
GO:BP	GO:0065007	biological regulation	0.139948	504657	ARHGAP29	2.1609
GO:MF	GO:0030234	enzyme regulator activity	0.21225	504657	ARHGAP29	2.1609
GO:BP	GO:0065009	regulation of molecular function	0.217001	504657	ARHGAP29	2.1609
GO:BP	GO:0050789	regulation of biological process	0.217001	504657	ARHGAP29	2.1609
GO:MF	GO:0005096	GTPase activator activity	0.235032	504657	ARHGAP29	2.1609
GO:MF	GO:0030695	GTPase regulator activity	0.254082	504657	ARHGAP29	2.1609
GO:BP	GO:0044093	positive regulation of molecular function	0.275078	504657	ARHGAP29	2.1609
GO:BP	GO:0043085	positive regulation of catalytic activity	0.281698	504657	ARHGAP29	2.1609
GO:BP	GO:0007154	cell communication	0.281698	504657	ARHGAP29	2.1609
GO:BP	GO:0051716	cellular response to stimulus	0.304387	504657	ARHGAP29	2.1609
GO:BP	GO:0035556	intracellular signal transduction	0.304387	504657	ARHGAP29	2.1609
GO:BP	GO:0023052	signaling	0.310877	504657	ARHGAP29	2.1609
GO:MF	GO:0060589	nucleoside-triphosphatase regulator activity	0.316325	504657	ARHGAP29	2.1609
GO:BP	GO:0051336	regulation of hydrolase activity	0.335214	504657	ARHGAP29	2.1609
GO:BP	GO:0050790	regulation of catalytic activity	0.335663	504657	ARHGAP29	2.1609
GO:BP	GO:0043547	positive regulation of GTPase activity	0.337172	504657	ARHGAP29	2.1609
GO:BP	GO:0007165	signal transduction	0.343401	504657	ARHGAP29	2.1609
GO:BP	GO:0050794	regulation of cellular process	0.363514	504657	ARHGAP29	2.1609
GO:BP	GO:0050896	response to stimulus	0.369881	504657	ARHGAP29	2.1609
GO:BP	GO:0043087	regulation of GTPase activity	0.379432	504657	ARHGAP29	2.1609
GO:BP	GO:0051345	positive regulation of hydrolase activity	0.409627	504657	ARHGAP29	2.1609
GO:MF	GO:0046872	metal ion binding	0.41371	504657	ARHGAP29	2.1609
GO:MF	GO:0030165	PDZ domain binding	0.446134	504657	ARHGAP29	2.1609
GO:MF	GO:0043169	cation binding	0.452859	504657	ARHGAP29	2.1609
GO:MF	GO:0005488	binding	0.550609	504657	ARHGAP29	2.1609
GO:MF	GO:0043167	ion binding	0.622605	504657	ARHGAP29	2.1609
GO:MF	GO:0019904	protein domain specific binding	0.644416	504657	ARHGAP29	2.1609
GO:BP	GO:0009987	cellular process	0.647735	504657	ARHGAP29	2.1609
GO:CC	GO:0005623	cell	0.750739	504657	ARHGAP29	2.1609
GO:CC	GO:0044464	cell part	0.79376	504657	ARHGAP29	2.1609
GO:CC	GO:0005737	cytoplasm	0.870416	504657	ARHGAP29	2.1609
GO:CC	GO:0005575	cellular_component	1	504657	ARHGAP29	2.1609
GO:BP	GO:0008150	biological_process	1	504657	ARHGAP29	2.1609
GO:MF	GO:0003674	molecular_function	1	504657	ARHGAP29	2.1609
GO:CC	GO:0005622	intracellular	1	504657	ARHGAP29	2.1609
GO:CC	GO:0032991	protein-containing complex	1	504657	ARHGAP29	2.1609
GO:CC	GO:0044424	intracellular part	1	504657	ARHGAP29	2.1609
GO:CC	GO:0044421	extracellular region part	0.0978283	789298	RBM44	2.79785
GO:MF	GO:0005515	protein binding	0.120194	789298	RBM44	2.79785
GO:CC	GO:0005576	extracellular region	0.248084	789298	RBM44	2.79785
GO:CC	GO:0045171	intercellular bridge	0.485897	789298	RBM44	2.79785
GO:MF	GO:0005488	binding	0.550609	789298	RBM44	2.79785
GO:CC	GO:0005623	cell	0.750739	789298	RBM44	2.79785
GO:CC	GO:0044464	cell part	0.79376	789298	RBM44	2.79785
GO:MF	GO:0042803	protein homodimerization activity	0.804321	789298	RBM44	2.79785
GO:MF	GO:0046983	protein dimerization activity	0.852351	789298	RBM44	2.79785
GO:CC	GO:0005737	cytoplasm	0.870416	789298	RBM44	2.79785
GO:MF	GO:0003723	RNA binding	0.884624	789298	RBM44	2.79785
GO:MF	GO:0042802	identical protein binding	0.947535	789298	RBM44	2.79785
GO:MF	GO:0097159	organic cyclic compound binding	1	789298	RBM44	2.79785
GO:CC	GO:0005575	cellular_component	1	789298	RBM44	2.79785
GO:MF	GO:0003676	nucleic acid binding	1	789298	RBM44	2.79785
GO:MF	GO:0003674	molecular_function	1	789298	RBM44	2.79785
GO:CC	GO:0005622	intracellular	1	789298	RBM44	2.79785
GO:MF	GO:1901363	heterocyclic compound binding	1	789298	RBM44	2.79785
GO:CC	GO:0044424	intracellular part	1	789298	RBM44	2.79785
GO:MF	GO:0048027	mRNA 5'-UTR binding	0.245411	539650	IGF2BP3	-2.16964
GO:MF	GO:0003729	mRNA binding	0.488431	539650	IGF2BP3	-2.16964
GO:MF	GO:0003730	mRNA 3'-UTR binding	0.50183	539650	IGF2BP3	-2.16964
GO:MF	GO:0005488	binding	0.550609	539650	IGF2BP3	-2.16964
GO:CC	GO:0005623	cell	0.750739	539650	IGF2BP3	-2.16964
GO:CC	GO:0044464	cell part	0.79376	539650	IGF2BP3	-2.16964
GO:CC	GO:0005737	cytoplasm	0.870416	539650	IGF2BP3	-2.16964
GO:MF	GO:0003723	RNA binding	0.884624	539650	IGF2BP3	-2.16964
GO:CC	GO:0044444	cytoplasmic part	0.999868	539650	IGF2BP3	-2.16964
GO:MF	GO:0097159	organic cyclic compound binding	1	539650	IGF2BP3	-2.16964
GO:CC	GO:0005575	cellular_component	1	539650	IGF2BP3	-2.16964
GO:MF	GO:0003676	nucleic acid binding	1	539650	IGF2BP3	-2.16964
GO:MF	GO:0003674	molecular_function	1	539650	IGF2BP3	-2.16964
GO:CC	GO:0005622	intracellular	1	539650	IGF2BP3	-2.16964
GO:CC	GO:0005829	cytosol	1	539650	IGF2BP3	-2.16964
GO:MF	GO:1901363	heterocyclic compound binding	1	539650	IGF2BP3	-2.16964
GO:CC	GO:0044424	intracellular part	1	539650	IGF2BP3	-2.16964
GO:MF	GO:0016414	O-octanoyltransferase activity	0.0919586	281092	CROT	2.4503
GO:MF	GO:0008458	carnitine O-octanoyltransferase activity	0.0919586	281092	CROT	2.4503
GO:BP	GO:0051179	localization	0.0937639	281092	CROT	2.4503
GO:MF	GO:0016415	octanoyltransferase activity	0.107279	281092	CROT	2.4503
GO:MF	GO:0016406	carnitine O-acyltransferase activity	0.150843	281092	CROT	2.4503
GO:BP	GO:0006810	transport	0.217001	281092	CROT	2.4503
GO:BP	GO:0006811	ion transport	0.222542	281092	CROT	2.4503
GO:BP	GO:0051234	establishment of localization	0.222542	281092	CROT	2.4503
GO:BP	GO:0051791	medium-chain fatty acid metabolic process	0.281698	281092	CROT	2.4503
GO:BP	GO:0009437	carnitine metabolic process	0.294782	281092	CROT	2.4503
GO:BP	GO:0006577	amino-acid betaine metabolic process	0.310877	281092	CROT	2.4503
GO:BP	GO:0015936	coenzyme A metabolic process	0.33101	281092	CROT	2.4503
GO:MF	GO:0008374	O-acyltransferase activity	0.334285	281092	CROT	2.4503
GO:BP	GO:0051186	cofactor metabolic process	0.359365	281092	CROT	2.4503
GO:BP	GO:0033036	macromolecule localization	0.367581	281092	CROT	2.4503
GO:BP	GO:0006575	cellular modified amino acid metabolic process	0.421299	281092	CROT	2.4503
GO:BP	GO:0006869	lipid transport	0.450894	281092	CROT	2.4503
GO:BP	GO:0006796	phosphate-containing compound metabolic process	0.460154	281092	CROT	2.4503
GO:BP	GO:0006793	phosphorus metabolic process	0.471932	281092	CROT	2.4503
GO:BP	GO:0006635	fatty acid beta-oxidation	0.488934	281092	CROT	2.4503
GO:BP	GO:0010876	lipid localization	0.498759	281092	CROT	2.4503
GO:BP	GO:0030258	lipid modification	0.514563	281092	CROT	2.4503
GO:BP	GO:0015908	fatty acid transport	0.542721	281092	CROT	2.4503
GO:BP	GO:0006091	generation of precursor metabolites and energy	0.542721	281092	CROT	2.4503
GO:BP	GO:0019395	fatty acid oxidation	0.550704	281092	CROT	2.4503
GO:BP	GO:0034440	lipid oxidation	0.553446	281092	CROT	2.4503
GO:MF	GO:0016746	transferase activity, transferring acyl groups	0.555725	281092	CROT	2.4503
GO:BP	GO:0009062	fatty acid catabolic process	0.55616	281092	CROT	2.4503
GO:BP	GO:0033865	nucleoside bisphosphate metabolic process	0.563919	281092	CROT	2.4503
GO:BP	GO:0034032	purine nucleoside bisphosphate metabolic process	0.563919	281092	CROT	2.4503
GO:BP	GO:0033875	ribonucleoside bisphosphate metabolic process	0.563919	281092	CROT	2.4503
GO:BP	GO:0072329	monocarboxylic acid catabolic process	0.592083	281092	CROT	2.4503
GO:BP	GO:0015718	monocarboxylic acid transport	0.639046	281092	CROT	2.4503
GO:BP	GO:0009987	cellular process	0.647735	281092	CROT	2.4503
GO:CC	GO:0005777	peroxisome	0.661694	281092	CROT	2.4503
GO:CC	GO:0042579	microbody	0.661694	281092	CROT	2.4503
GO:BP	GO:0097164	ammonium ion metabolic process	0.669702	281092	CROT	2.4503
GO:BP	GO:0071702	organic substance transport	0.675831	281092	CROT	2.4503
GO:BP	GO:0044242	cellular lipid catabolic process	0.715241	281092	CROT	2.4503
GO:BP	GO:0044237	cellular metabolic process	0.736427	281092	CROT	2.4503
GO:BP	GO:0006732	coenzyme metabolic process	0.73831	281092	CROT	2.4503
GO:BP	GO:0044255	cellular lipid metabolic process	0.74388	281092	CROT	2.4503
GO:BP	GO:0015711	organic anion transport	0.74716	281092	CROT	2.4503
GO:CC	GO:0005623	cell	0.750739	281092	CROT	2.4503
GO:BP	GO:0046395	carboxylic acid catabolic process	0.771773	281092	CROT	2.4503
GO:BP	GO:0016054	organic acid catabolic process	0.771773	281092	CROT	2.4503
GO:CC	GO:0044464	cell part	0.79376	281092	CROT	2.4503
GO:BP	GO:1901564	organonitrogen compound metabolic process	0.795128	281092	CROT	2.4503
GO:MF	GO:0016747	transferase activity, transferring acyl groups other than amino-acyl groups	0.804321	281092	CROT	2.4503
GO:BP	GO:0046942	carboxylic acid transport	0.834582	281092	CROT	2.4503
GO:BP	GO:0015849	organic acid transport	0.838986	281092	CROT	2.4503
GO:BP	GO:0008152	metabolic process	0.846073	281092	CROT	2.4503
GO:BP	GO:0055114	oxidation-reduction process	0.846606	281092	CROT	2.4503
GO:BP	GO:0016042	lipid catabolic process	0.851772	281092	CROT	2.4503
GO:BP	GO:0006820	anion transport	0.865044	281092	CROT	2.4503
GO:BP	GO:0009150	purine ribonucleotide metabolic process	0.865044	281092	CROT	2.4503
GO:BP	GO:0044282	small molecule catabolic process	0.865425	281092	CROT	2.4503
GO:BP	GO:0006631	fatty acid metabolic process	0.868015	281092	CROT	2.4503
GO:CC	GO:0005737	cytoplasm	0.870416	281092	CROT	2.4503
GO:BP	GO:0044248	cellular catabolic process	0.873766	281092	CROT	2.4503
GO:BP	GO:0009259	ribonucleotide metabolic process	0.874569	281092	CROT	2.4503
GO:BP	GO:0006163	purine nucleotide metabolic process	0.882315	281092	CROT	2.4503
GO:BP	GO:0019693	ribose phosphate metabolic process	0.882315	281092	CROT	2.4503
GO:BP	GO:0006629	lipid metabolic process	0.888467	281092	CROT	2.4503
GO:BP	GO:0072521	purine-containing compound metabolic process	0.900154	281092	CROT	2.4503
GO:BP	GO:0009117	nucleotide metabolic process	0.931012	281092	CROT	2.4503
GO:BP	GO:0006753	nucleoside phosphate metabolic process	0.934772	281092	CROT	2.4503
GO:BP	GO:0044281	small molecule metabolic process	0.937524	281092	CROT	2.4503
GO:MF	GO:0016740	transferase activity	0.939334	281092	CROT	2.4503
GO:BP	GO:0032787	monocarboxylic acid metabolic process	0.948333	281092	CROT	2.4503
GO:BP	GO:0019752	carboxylic acid metabolic process	0.949116	281092	CROT	2.4503
GO:BP	GO:0009056	catabolic process	0.951385	281092	CROT	2.4503
GO:BP	GO:0055086	nucleobase-containing small molecule metabolic process	0.954398	281092	CROT	2.4503
GO:BP	GO:0043436	oxoacid metabolic process	0.954398	281092	CROT	2.4503
GO:BP	GO:0019637	organophosphate metabolic process	0.954398	281092	CROT	2.4503
GO:BP	GO:0006082	organic acid metabolic process	0.957571	281092	CROT	2.4503
GO:BP	GO:0006807	nitrogen compound metabolic process	0.976832	281092	CROT	2.4503
GO:BP	GO:0071704	organic substance metabolic process	0.99108	281092	CROT	2.4503
GO:BP	GO:1901575	organic substance catabolic process	0.99108	281092	CROT	2.4503
GO:BP	GO:0006725	cellular aromatic compound metabolic process	0.995261	281092	CROT	2.4503
GO:BP	GO:0034641	cellular nitrogen compound metabolic process	0.995261	281092	CROT	2.4503
GO:BP	GO:1901135	carbohydrate derivative metabolic process	0.995261	281092	CROT	2.4503
GO:BP	GO:0046483	heterocycle metabolic process	0.996057	281092	CROT	2.4503
GO:BP	GO:0044238	primary metabolic process	0.996057	281092	CROT	2.4503
GO:BP	GO:1901360	organic cyclic compound metabolic process	0.996057	281092	CROT	2.4503
GO:BP	GO:0006139	nucleobase-containing compound metabolic process	0.997143	281092	CROT	2.4503
GO:CC	GO:0044444	cytoplasmic part	0.999868	281092	CROT	2.4503
GO:CC	GO:0005575	cellular_component	1	281092	CROT	2.4503
GO:BP	GO:0008150	biological_process	1	281092	CROT	2.4503
GO:MF	GO:0003674	molecular_function	1	281092	CROT	2.4503
GO:CC	GO:0005622	intracellular	1	281092	CROT	2.4503
GO:CC	GO:0044424	intracellular part	1	281092	CROT	2.4503
GO:CC	GO:0043231	intracellular membrane-bounded organelle	1	281092	CROT	2.4503
GO:CC	GO:0043229	intracellular organelle	1	281092	CROT	2.4503
GO:CC	GO:0043227	membrane-bounded organelle	1	281092	CROT	2.4503
GO:MF	GO:0003824	catalytic activity	1	281092	CROT	2.4503
GO:CC	GO:0043226	organelle	1	281092	CROT	2.4503
GO:CC	GO:0005607	laminin-2 complex	0.0735512	520030	LAMB1	3.09465
GO:CC	GO:0043257	laminin-8 complex	0.0735512	520030	LAMB1	3.09465
GO:CC	GO:0005615	extracellular space	0.081863	520030	LAMB1	3.09465
GO:BP	GO:0051179	localization	0.0937639	520030	LAMB1	3.09465
GO:CC	GO:0044421	extracellular region part	0.0978283	520030	LAMB1	3.09465
GO:CC	GO:0043259	laminin-10 complex	0.0978283	520030	LAMB1	3.09465
GO:CC	GO:0005606	laminin-1 complex	0.0978283	520030	LAMB1	3.09465
GO:MF	GO:0005515	protein binding	0.120194	520030	LAMB1	3.09465
GO:BP	GO:0065007	biological regulation	0.139948	520030	LAMB1	3.09465
GO:MF	GO:0005201	extracellular matrix structural constituent	0.162874	520030	LAMB1	3.09465
GO:CC	GO:0043256	laminin complex	0.188985	520030	LAMB1	3.09465
GO:MF	GO:0050839	cell adhesion molecule binding	0.214133	520030	LAMB1	3.09465
GO:BP	GO:0032879	regulation of localization	0.217001	520030	LAMB1	3.09465
GO:BP	GO:0021812	neuronal-glial interaction involved in cerebral cortex radial glia guided migration	0.217001	520030	LAMB1	3.09465
GO:BP	GO:0040011	locomotion	0.217001	520030	LAMB1	3.09465
GO:BP	GO:0050789	regulation of biological process	0.217001	520030	LAMB1	3.09465
GO:CC	GO:0005576	extracellular region	0.248084	520030	LAMB1	3.09465
GO:BP	GO:0048522	positive regulation of cellular process	0.257059	520030	LAMB1	3.09465
GO:BP	GO:0009653	anatomical structure morphogenesis	0.257064	520030	LAMB1	3.09465
GO:BP	GO:0048870	cell motility	0.257351	520030	LAMB1	3.09465
GO:BP	GO:0051674	localization of cell	0.257351	520030	LAMB1	3.09465
GO:BP	GO:0016477	cell migration	0.269903	520030	LAMB1	3.09465
GO:MF	GO:0005102	signaling receptor binding	0.294106	520030	LAMB1	3.09465
GO:BP	GO:0040012	regulation of locomotion	0.294782	520030	LAMB1	3.09465
GO:BP	GO:0070831	basement membrane assembly	0.304387	520030	LAMB1	3.09465
GO:BP	GO:0048518	positive regulation of biological process	0.304387	520030	LAMB1	3.09465
GO:BP	GO:0034446	substrate adhesion-dependent cell spreading	0.335214	520030	LAMB1	3.09465
GO:BP	GO:0048856	anatomical structure development	0.335663	520030	LAMB1	3.09465
GO:BP	GO:0006928	movement of cell or subcellular component	0.337172	520030	LAMB1	3.09465
GO:BP	GO:0048731	system development	0.359365	520030	LAMB1	3.09465
GO:BP	GO:0098609	cell-cell adhesion	0.359365	520030	LAMB1	3.09465
GO:BP	GO:0050794	regulation of cellular process	0.363514	520030	LAMB1	3.09465
GO:BP	GO:0021801	cerebral cortex radial glia guided migration	0.365351	520030	LAMB1	3.09465
GO:BP	GO:0071711	basement membrane organization	0.365351	520030	LAMB1	3.09465
GO:BP	GO:0022030	telencephalon glial cell migration	0.365351	520030	LAMB1	3.09465
GO:BP	GO:0030198	extracellular matrix organization	0.369881	520030	LAMB1	3.09465
GO:BP	GO:0030334	regulation of cell migration	0.390545	520030	LAMB1	3.09465
GO:BP	GO:0007155	cell adhesion	0.391808	520030	LAMB1	3.09465
GO:BP	GO:0021799	cerebral cortex radially oriented cell migration	0.391808	520030	LAMB1	3.09465
GO:BP	GO:0032502	developmental process	0.391808	520030	LAMB1	3.09465
GO:BP	GO:0022610	biological adhesion	0.39206	520030	LAMB1	3.09465
GO:BP	GO:0030335	positive regulation of cell migration	0.39206	520030	LAMB1	3.09465
[truncated: 7,492 more rows]

## Sheet: Holstein_KEGG
Map_ID	Map_Name	Number_of_SigGenes	Genome_In_KEGG	P_Value	FDR
04020	Calcium signaling pathway	7	203	1.10979e-06	0.000133175
04060	Cytokine-cytokine receptor interaction	7	323	1.49848e-05	0.0008221
04061	Viral protein interaction with cytokine and cytokine receptor	5	95	2.05525e-05	0.0008221		Key
04022	cGMP-PKG signaling pathway	5	169	0.000180239	0.00540717		Map ID = KEGG map ID
04062	Chemokine signaling pathway	5	189	0.00027364	0.00656737		Map Name = Name of KEGG Map
04010	MAPK signaling pathway	5	292	0.00135497	0.0270994		Number of SigGenes = Number of genes matched to the corresponding KEGG pathway
04921	Oxytocin signaling pathway	4	152	0.00205776	0.0352758		Genome In KEGG = Number of total genes matched to KEGG pathway database
05134	Legionellosis	3	56	0.00402981	0.0593004		P Value = Raw P Value derived from modified fisher's exact test
05144	Malaria	3	59	0.00444753	0.0593004		FDR = Corrected P Value by false discovery rate
04144	Endocytosis	4	246	0.00772815	0.0924676
05132	Salmonella infection	3	85	0.00885172	0.0924676
04610	Complement and coagulation cascades	3	87	0.00924676	0.0924676
05145	Toxoplasmosis	3	113	0.0150705	0.139112
04611	Platelet activation	3	121	0.0171092	0.14665
04270	Vascular smooth muscle contraction	3	133	0.0203736	0.153916
04080	Neuroactive ligand-receptor interaction	4	363	0.0216041	0.153916
04915	Estrogen signaling pathway	3	138	0.0218048	0.153916
04390	Hippo signaling pathway	3	151	0.0257144	0.171429
04514	Cell adhesion molecules (CAMs)	3	159	0.0282515	0.17843
04510	Focal adhesion	3	198	0.0419508	0.251705
05167	Kaposi sarcoma-associated herpesvirus infection	3	206	0.0450158	0.257233
05219	Bladder cancer	2	43	0.0690915	0.368141
05143	African trypanosomiasis	2	44	0.0706062	0.368141
04930	Type II diabetes mellitus	2	46	0.0736283	0.368141
05150	Staphylococcus aureus infection	2	75	0.116383	0.549454
00590	Arachidonic acid metabolism	2	83	0.127833	0.549454
04012	ErbB signaling pathway	2	85	0.130673	0.549454
04512	ECM-receptor interaction	2	87	0.133504	0.549454
04260	Cardiac muscle contraction	2	90	0.137733	0.549454
04657	IL-17 signaling pathway	2	91	0.139139	0.549454
04912	GnRH signaling pathway	2	93	0.141942	0.549454
04640	Hematopoietic cell lineage	2	110	0.165417	0.620313
04668	TNF signaling pathway	2	115	0.172201	0.626184
04371	Apelin signaling pathway	2	140	0.205318	0.715948
05012	Parkinson disease	2	150	0.218199	0.715948
05200	Pathways in cancer	3	539	0.219339	0.715948
05162	Measles	2	152	0.22075	0.715948
04932	Non-alcoholic fatty liver disease (NAFLD)	2	158	0.228356	0.716775
04218	Cellular senescence	2	166	0.238384	0.716775
04530	Tight junction	2	178	0.253188	0.716775
04360	Axon guidance	2	180	0.255628	0.716775
05010	Alzheimer disease	2	180	0.255628	0.716775
04621	NOD-like receptor signaling pathway	2	181	0.256845	0.716775
05202	Transcriptional misregulation in cancer	2	188	0.265309	0.723569
05016	Huntington disease	2	198	0.277237	0.739298
04810	Regulation of actin cytoskeleton	2	212	0.293618	0.761443
04015	Rap1 signaling pathway	2	216	0.298232	0.761443
05163	Human cytomegalovirus infection	2	245	0.330808	0.82702
05165	Human papillomavirus infection	2	345	0.432183	1
04151	PI3K-Akt signaling pathway	2	373	0.457765	1
01100	Metabolic pathways	4	1467	0.51594	1
00980	Metabolism of xenobiotics by cytochrome P450	1	67	1	1
04714	Thermogenesis	1	239	1	1
04713	Circadian entrainment	1	100	1	1
04911	Insulin secretion	1	85	1	1
04141	Protein processing in endoplasmic reticulum	1	165	1	1
05170	Human immunodeficiency virus 1 infection	1	234	1	1
03040	Spliceosome	1	133	1	1
05414	Dilated cardiomyopathy (DCM)	1	99	1	1
05410	Hypertrophic cardiomyopathy (HCM)	1	92	1	1
05412	Arrhythmogenic right ventricular cardiomyopathy (ARVC)	1	76	1	1
04146	Peroxisome	1	84	1	1
05418	Fluid shear stress and atherosclerosis	1	145	1	1
04380	Osteoclast differentiation	1	133	1	1
05146	Amoebiasis	1	100	1	1
05140	Leishmaniasis	1	76	1	1
05323	Rheumatoid arthritis	1	102	1	1
05321	Inflammatory bowel disease (IBD)	1	69	1	1
04630	Jak-STAT signaling pathway	1	202	1	1
04978	Mineral absorption	1	47	1	1
04971	Gastric acid secretion	1	74	1	1
04973	Carbohydrate digestion and absorption	1	40	1	1
05152	Tuberculosis	1	198	1	1
05332	Graft-versus-host disease	1	48	1	1
05133	Pertussis	1	77	1	1
04728	Dopaminergic synapse	1	132	1	1
04724	Glutamatergic synapse	1	113	1	1
04725	Cholinergic synapse	1	114	1	1
04726	Serotonergic synapse	1	116	1	1
04727	GABAergic synapse	1	90	1	1
05235	PD-L1 expression and PD-1 checkpoint pathway in cancer	1	93	1	1
04723	Retrograde endocannabinoid signaling	1	152	1	1
04960	Aldosterone-regulated sodium reabsorption	1	37	1	1
04927	Cortisol synthesis and secretion	1	65	1	1
05100	Bacterial invasion of epithelial cells	1	74	1	1
05222	Small cell lung cancer	1	94	1	1
05226	Gastric cancer	1	153	1	1
00512	Mucin type O-glycan biosynthesis	1	31	1	1
04520	Adherens junction	1	69	1	1
00190	Oxidative phosphorylation	1	140	1	1
05031	Amphetamine addiction	1	67	1	1
00790	Folate biosynthesis	1	37	1	1
05213	Endometrial cancer	1	59	1	1
05210	Colorectal cancer	1	89	1	1
04612	Antigen processing and presentation	1	85	1	1
05218	Melanoma	1	73	1	1
04940	Type I diabetes mellitus	1	59	1	1
04740	Olfactory transduction	2	1161	1	1
04216	Ferroptosis	1	45	1	1
04217	Necroptosis	1	177	1	1
04210	Apoptosis	1	142	1	1
04213	Longevity regulating pathway - multiple species	1	62	1	1
05020	Prion diseases	1	32	1	1
04934	Cushing syndrome	1	156	1	1
05203	Viral carcinogenesis	1	241	1	1
05204	Chemical carcinogenesis	1	77	1	1
05205	Proteoglycans in cancer	1	202	1	1
05216	Thyroid cancer	1	40	1	1
04933	AGE-RAGE signaling pathway in diabetic complications	1	103	1	1
04024	cAMP signaling pathway	1	228	1	1
04261	Adrenergic signaling in cardiomyocytes	1	150	1	1
04922	Glucagon signaling pathway	1	99	1	1
04340	Hedgehog signaling pathway	1	47	1	1
04924	Renin secretion	1	72	1	1
04925	Aldosterone synthesis and secretion	1	96	1	1
04928	Parathyroid hormone synthesis, secretion and action	1	104	1	1
04672	Intestinal immune network for IgA production	1	56	1	1
04670	Leukocyte transendothelial migration	1	113	1	1
01522	Endocrine resistance	1	94	1	1
05164	Influenza A	1	178	1	1

## Sheet: Holstein_KEGG genes
Map_ID	Map_Name	P_Value	FDR	Entrez_Gene_ID	Gene_Symbol	Fold_Change
04610	Complement and coagulation cascades	0.00924676	0.0924676	282006	PROS1	2.23745
04020	Calcium signaling pathway	1.10979e-06	0.000133175	338037	MYLK	2.14728
04022	cGMP-PKG signaling pathway	0.000180239	0.00540717	338037	MYLK	2.14728		Key
04270	Vascular smooth muscle contraction	0.0203736	0.153916	338037	MYLK	2.14728		Map ID = KEGG map ID
04371	Apelin signaling pathway	0.205318	0.715948	338037	MYLK	2.14728		Map Name = Name of KEGG Map
04510	Focal adhesion	0.0419508	0.251705	338037	MYLK	2.14728		P Value = Raw P Value derived from Modified Fisher's effect test
04611	Platelet activation	0.0171092	0.14665	338037	MYLK	2.14728		FDR = Corrected P Value by false discovery rate
04810	Regulation of actin cytoskeleton	0.293618	0.761443	338037	MYLK	2.14728		Fold Change = Ratio of read counts between May and August samples
04921	Oxytocin signaling pathway	0.00205776	0.0352758	338037	MYLK	2.14728
04971	Gastric acid secretion	1	1	338037	MYLK	2.14728
04922	Glucagon signaling pathway	1	1	100337254	SIK1	-2.23964
00590	Arachidonic acid metabolism	0.127833	0.549454	515946	CBR1	2.19537
00790	Folate biosynthesis	1	1	515946	CBR1	2.19537
00980	Metabolism of xenobiotics by cytochrome P450	1	1	515946	CBR1	2.19537
01100	Metabolic pathways	0.51594	1	515946	CBR1	2.19537
05204	Chemical carcinogenesis	1	1	515946	CBR1	2.19537
04216	Ferroptosis	1	1	527023	SLC40A1	2.09146
04978	Mineral absorption	1	1	527023	SLC40A1	2.09146
04610	Complement and coagulation cascades	0.00924676	0.0924676	508763	TFPI	2.78163
04020	Calcium signaling pathway	1.10979e-06	0.000133175	281736	CXCR4	2.01166
04060	Cytokine-cytokine receptor interaction	1.49848e-05	0.0008221	281736	CXCR4	2.01166
04061	Viral protein interaction with cytokine and cytokine receptor	2.05525e-05	0.0008221	281736	CXCR4	2.01166
04062	Chemokine signaling pathway	0.00027364	0.00656737	281736	CXCR4	2.01166
04144	Endocytosis	0.00772815	0.0924676	281736	CXCR4	2.01166
04360	Axon guidance	0.255628	0.716775	281736	CXCR4	2.01166
04670	Leukocyte transendothelial migration	1	1	281736	CXCR4	2.01166
04672	Intestinal immune network for IgA production	1	1	281736	CXCR4	2.01166
04810	Regulation of actin cytoskeleton	0.293618	0.761443	281736	CXCR4	2.01166
05163	Human cytomegalovirus infection	0.330808	0.82702	281736	CXCR4	2.01166
05170	Human immunodeficiency virus 1 infection	1	1	281736	CXCR4	2.01166
05200	Pathways in cancer	0.219339	0.715948	281736	CXCR4	2.01166
04020	Calcium signaling pathway	1.10979e-06	0.000133175	518283	PTAFR	-2.48562
04080	Neuroactive ligand-receptor interaction	0.0216041	0.153916	518283	PTAFR	-2.48562
05150	Staphylococcus aureus infection	0.116383	0.549454	518283	PTAFR	-2.48562
03040	Spliceosome	1	1	539835	HSPA6	2.00782
04010	MAPK signaling pathway	0.00135497	0.0270994	539835	HSPA6	2.00782
04141	Protein processing in endoplasmic reticulum	1	1	539835	HSPA6	2.00782
04144	Endocytosis	0.00772815	0.0924676	539835	HSPA6	2.00782
04213	Longevity regulating pathway - multiple species	1	1	539835	HSPA6	2.00782
04612	Antigen processing and presentation	1	1	539835	HSPA6	2.00782
04915	Estrogen signaling pathway	0.0218048	0.153916	539835	HSPA6	2.00782
05134	Legionellosis	0.00402981	0.0593004	539835	HSPA6	2.00782
05145	Toxoplasmosis	0.0150705	0.139112	539835	HSPA6	2.00782
05162	Measles	0.22075	0.715948	539835	HSPA6	2.00782
04210	Apoptosis	1	1	505122	SPTA1	2.04279
04514	Cell adhesion molecules (CAMs)	0.0282515	0.17843	539919	VTCN1	2.00081
04146	Peroxisome	1	1	281092	CROT	2.4503
04151	PI3K-Akt signaling pathway	0.457765	1	520030	LAMB1	3.09465
04510	Focal adhesion	0.0419508	0.251705	520030	LAMB1	3.09465
04512	ECM-receptor interaction	0.133504	0.549454	520030	LAMB1	3.09465
05145	Toxoplasmosis	0.0150705	0.139112	520030	LAMB1	3.09465
05146	Amoebiasis	1	1	520030	LAMB1	3.09465
05165	Human papillomavirus infection	0.432183	1	520030	LAMB1	3.09465
05200	Pathways in cancer	0.219339	0.715948	520030	LAMB1	3.09465
05222	Small cell lung cancer	1	1	520030	LAMB1	3.09465
04022	cGMP-PKG signaling pathway	0.000180239	0.00540717	513055	RGS2	3.0753
04740	Olfactory transduction	1	1	513055	RGS2	3.0753
04921	Oxytocin signaling pathway	0.00205776	0.0352758	513055	RGS2	3.0753
04270	Vascular smooth muscle contraction	0.0203736	0.153916	613547	RAMP3	2.89957
04510	Focal adhesion	0.0419508	0.251705	616294	PARVB	2.16344
04060	Cytokine-cytokine receptor interaction	1.49848e-05	0.0008221	281214	CXCL2	-2.70059
04061	Viral protein interaction with cytokine and cytokine receptor	2.05525e-05	0.0008221	281214	CXCL2	-2.70059
04062	Chemokine signaling pathway	0.00027364	0.00656737	281214	CXCL2	-2.70059
04621	NOD-like receptor signaling pathway	0.256845	0.716775	281214	CXCL2	-2.70059
04657	IL-17 signaling pathway	0.139139	0.549454	281214	CXCL2	-2.70059
04668	TNF signaling pathway	0.172201	0.626184	281214	CXCL2	-2.70059
05132	Salmonella infection	0.00885172	0.0924676	281214	CXCL2	-2.70059
05134	Legionellosis	0.00402981	0.0593004	281214	CXCL2	-2.70059
05167	Kaposi sarcoma-associated herpesvirus infection	0.0450158	0.257233	281214	CXCL2	-2.70059
04060	Cytokine-cytokine receptor interaction	1.49848e-05	0.0008221	613667	CXCL3	-5.01051
04061	Viral protein interaction with cytokine and cytokine receptor	2.05525e-05	0.0008221	613667	CXCL3	-5.01051
04062	Chemokine signaling pathway	0.00027364	0.00656737	613667	CXCL3	-5.01051
04621	NOD-like receptor signaling pathway	0.256845	0.716775	613667	CXCL3	-5.01051
04657	IL-17 signaling pathway	0.139139	0.549454	613667	CXCL3	-5.01051
04668	TNF signaling pathway	0.172201	0.626184	613667	CXCL3	-5.01051
05132	Salmonella infection	0.00885172	0.0924676	613667	CXCL3	-5.01051
05134	Legionellosis	0.00402981	0.0593004	613667	CXCL3	-5.01051
05167	Kaposi sarcoma-associated herpesvirus infection	0.0450158	0.257233	613667	CXCL3	-5.01051
04010	MAPK signaling pathway	0.00135497	0.0270994	538751	AREG	-2.0081
04012	ErbB signaling pathway	0.130673	0.549454	538751	AREG	-2.0081
04151	PI3K-Akt signaling pathway	0.457765	1	538751	AREG	-2.0081
04390	Hippo signaling pathway	0.0257144	0.171429	538751	AREG	-2.0081
05210	Colorectal cancer	1	1	538751	AREG	-2.0081
05202	Transcriptional misregulation in cancer	0.265309	0.723569	618054	PROM1	2.18095
00590	Arachidonic acid metabolism	0.127833	0.549454	511749	LTC4S	2.31423
01100	Metabolic pathways	0.51594	1	511749	LTC4S	2.31423
01522	Endocrine resistance	1	1	522921	HBEGF	-2.3532
04012	ErbB signaling pathway	0.130673	0.549454	522921	HBEGF	-2.3532
04912	GnRH signaling pathway	0.141942	0.549454	522921	HBEGF	-2.3532
04915	Estrogen signaling pathway	0.0218048	0.153916	522921	HBEGF	-2.3532
04928	Parathyroid hormone synthesis, secretion and action	1	1	522921	HBEGF	-2.3532
05205	Proteoglycans in cancer	1	1	522921	HBEGF	-2.3532
05219	Bladder cancer	0.0690915	0.368141	522921	HBEGF	-2.3532
04340	Hedgehog signaling pathway	1	1	540336	GAS1	-2.00347
00512	Mucin type O-glycan biosynthesis	1	1	782825	GCNT4	2.27738
01100	Metabolic pathways	0.51594	1	782825	GCNT4	2.27738
04010	MAPK signaling pathway	0.00135497	0.0270994	281250	IL1A	-3.26126
04060	Cytokine-cytokine receptor interaction	1.49848e-05	0.0008221	281250	IL1A	-3.26126
04217	Necroptosis	1	1	281250	IL1A	-3.26126
04218	Cellular senescence	0.238384	0.716775	281250	IL1A	-3.26126
04380	Osteoclast differentiation	1	1	281250	IL1A	-3.26126
04640	Hematopoietic cell lineage	0.165417	0.620313	281250	IL1A	-3.26126
04932	Non-alcoholic fatty liver disease (NAFLD)	0.228356	0.716775	281250	IL1A	-3.26126
04933	AGE-RAGE signaling pathway in diabetic complications	1	1	281250	IL1A	-3.26126
04940	Type I diabetes mellitus	1	1	281250	IL1A	-3.26126
05020	Prion diseases	1	1	281250	IL1A	-3.26126
05132	Salmonella infection	0.00885172	0.0924676	281250	IL1A	-3.26126
05133	Pertussis	1	1	281250	IL1A	-3.26126
05140	Leishmaniasis	1	1	281250	IL1A	-3.26126
05152	Tuberculosis	1	1	281250	IL1A	-3.26126
05162	Measles	0.22075	0.715948	281250	IL1A	-3.26126
05164	Influenza A	1	1	281250	IL1A	-3.26126
05321	Inflammatory bowel disease (IBD)	1	1	281250	IL1A	-3.26126
05323	Rheumatoid arthritis	1	1	281250	IL1A	-3.26126
05332	Graft-versus-host disease	1	1	281250	IL1A	-3.26126
05418	Fluid shear stress and atherosclerosis	1	1	281250	IL1A	-3.26126
00190	Oxidative phosphorylation	1	1	615757	COX8B	2.18432
01100	Metabolic pathways	0.51594	1	615757	COX8B	2.18432
04260	Cardiac muscle contraction	0.137733	0.549454	615757	COX8B	2.18432
04714	Thermogenesis	1	1	615757	COX8B	2.18432
04932	Non-alcoholic fatty liver disease (NAFLD)	0.228356	0.716775	615757	COX8B	2.18432
05010	Alzheimer disease	0.255628	0.716775	615757	COX8B	2.18432
05012	Parkinson disease	0.218199	0.715948	615757	COX8B	2.18432
05016	Huntington disease	0.277237	0.739298	615757	COX8B	2.18432
04610	Complement and coagulation cascades	0.00924676	0.0924676	282005	PROCR	2.49151
04080	Neuroactive ligand-receptor interaction	0.0216041	0.153916	539128	CHRNA10	2.08393
04022	cGMP-PKG signaling pathway	0.000180239	0.00540717	100848920	RGS2	2.57068
04740	Olfactory transduction	1	1	100848920	RGS2	2.57068
04921	Oxytocin signaling pathway	0.00205776	0.0352758	100848920	RGS2	2.57068
04514	Cell adhesion molecules (CAMs)	0.0282515	0.17843	281486	SELP	2.14299
05144	Malaria	0.00444753	0.0593004	281486	SELP	2.14299
05150	Staphylococcus aureus infection	0.116383	0.549454	281486	SELP	2.14299
04010	MAPK signaling pathway	0.00135497	0.0270994	353113	CACNA1E	2.0404
04020	Calcium signaling pathway	1.10979e-06	0.000133175	353113	CACNA1E	2.0404
04930	Type II diabetes mellitus	0.0736283	0.368141	353113	CACNA1E	2.0404
04015	Rap1 signaling pathway	0.298232	0.761443	524653	PARD6A	-2.39421
04144	Endocytosis	0.00772815	0.0924676	524653	PARD6A	-2.39421
04360	Axon guidance	0.255628	0.716775	524653	PARD6A	-2.39421
04390	Hippo signaling pathway	0.0257144	0.171429	524653	PARD6A	-2.39421
04530	Tight junction	0.253188	0.716775	524653	PARD6A	-2.39421
05165	Human papillomavirus infection	0.432183	1	524653	PARD6A	-2.39421
04015	Rap1 signaling pathway	0.298232	0.761443	282637	CDH1	2.52237
04371	Apelin signaling pathway	0.205318	0.715948	282637	CDH1	2.52237
04390	Hippo signaling pathway	0.0257144	0.171429	282637	CDH1	2.52237
04514	Cell adhesion molecules (CAMs)	0.0282515	0.17843	282637	CDH1	2.52237
04520	Adherens junction	1	1	282637	CDH1	2.52237
05100	Bacterial invasion of epithelial cells	1	1	282637	CDH1	2.52237
05200	Pathways in cancer	0.219339	0.715948	282637	CDH1	2.52237
05213	Endometrial cancer	1	1	282637	CDH1	2.52237
05216	Thyroid cancer	1	1	282637	CDH1	2.52237
05218	Melanoma	1	1	282637	CDH1	2.52237
05219	Bladder cancer	0.0690915	0.368141	282637	CDH1	2.52237
05226	Gastric cancer	1	1	282637	CDH1	2.52237
04060	Cytokine-cytokine receptor interaction	1.49848e-05	0.0008221	281044	CCL8	3.75979
04061	Viral protein interaction with cytokine and cytokine receptor	2.05525e-05	0.0008221	281044	CCL8	3.75979
04062	Chemokine signaling pathway	0.00027364	0.00656737	281044	CCL8	3.75979
04020	Calcium signaling pathway	1.10979e-06	0.000133175	514898	P2RX1	2.12974
04080	Neuroactive ligand-receptor interaction	0.0216041	0.153916	514898	P2RX1	2.12974
04611	Platelet activation	0.0171092	0.14665	514898	P2RX1	2.12974
04915	Estrogen signaling pathway	0.0218048	0.153916	281889	KRT17	-6.1176
04144	Endocytosis	0.00772815	0.0924676	509221	DAB2	-2.88438
04010	MAPK signaling pathway	0.00135497	0.0270994	408013	CACNA1D	2.25643
04020	Calcium signaling pathway	1.10979e-06	0.000133175	408013	CACNA1D	2.25643
04022	cGMP-PKG signaling pathway	0.000180239	0.00540717	408013	CACNA1D	2.25643
04024	cAMP signaling pathway	1	1	408013	CACNA1D	2.25643
04218	Cellular senescence	0.238384	0.716775	408013	CACNA1D	2.25643
04260	Cardiac muscle contraction	0.137733	0.549454	408013	CACNA1D	2.25643
04261	Adrenergic signaling in cardiomyocytes	1	1	408013	CACNA1D	2.25643
04270	Vascular smooth muscle contraction	0.0203736	0.153916	408013	CACNA1D	2.25643
04530	Tight junction	0.253188	0.716775	408013	CACNA1D	2.25643
04713	Circadian entrainment	1	1	408013	CACNA1D	2.25643
04723	Retrograde endocannabinoid signaling	1	1	408013	CACNA1D	2.25643
04724	Glutamatergic synapse	1	1	408013	CACNA1D	2.25643
04725	Cholinergic synapse	1	1	408013	CACNA1D	2.25643
04726	Serotonergic synapse	1	1	408013	CACNA1D	2.25643
04727	GABAergic synapse	1	1	408013	CACNA1D	2.25643
04728	Dopaminergic synapse	1	1	408013	CACNA1D	2.25643
04911	Insulin secretion	1	1	408013	CACNA1D	2.25643
04912	GnRH signaling pathway	0.141942	0.549454	408013	CACNA1D	2.25643
04921	Oxytocin signaling pathway	0.00205776	0.0352758	408013	CACNA1D	2.25643
04924	Renin secretion	1	1	408013	CACNA1D	2.25643
04925	Aldosterone synthesis and secretion	1	1	408013	CACNA1D	2.25643
04927	Cortisol synthesis and secretion	1	1	408013	CACNA1D	2.25643
04930	Type II diabetes mellitus	0.0736283	0.368141	408013	CACNA1D	2.25643
04934	Cushing syndrome	1	1	408013	CACNA1D	2.25643
04973	Carbohydrate digestion and absorption	1	1	408013	CACNA1D	2.25643
05010	Alzheimer disease	0.255628	0.716775	408013	CACNA1D	2.25643
05031	Amphetamine addiction	1	1	408013	CACNA1D	2.25643
05410	Hypertrophic cardiomyopathy (HCM)	1	1	408013	CACNA1D	2.25643
05412	Arrhythmogenic right ventricular cardiomyopathy (ARVC)	1	1	408013	CACNA1D	2.25643
05414	Dilated cardiomyopathy (DCM)	1	1	408013	CACNA1D	2.25643
04060	Cytokine-cytokine receptor interaction	1.49848e-05	0.0008221	408018	CCR3	2.09553
04061	Viral protein interaction with cytokine and cytokine receptor	2.05525e-05	0.0008221	408018	CCR3	2.09553
04062	Chemokine signaling pathway	0.00027364	0.00656737	408018	CCR3	2.09553
05163	Human cytomegalovirus infection	0.330808	0.82702	408018	CCR3	2.09553
05167	Kaposi sarcoma-associated herpesvirus infection	0.0450158	0.257233	408018	CCR3	2.09553
05203	Viral carcinogenesis	1	1	408018	CCR3	2.09553
04512	ECM-receptor interaction	0.133504	0.549454	617668	GP9	2.17446
04611	Platelet activation	0.0171092	0.14665	617668	GP9	2.17446
04640	Hematopoietic cell lineage	0.165417	0.620313	617668	GP9	2.17446
04080	Neuroactive ligand-receptor interaction	0.0216041	0.153916	783354	HRH4	2.8643
05143	African trypanosomiasis	0.0706062	0.368141	512439	HBA	-7.01439
05144	Malaria	0.00444753	0.0593004	512439	HBA	-7.01439
05143	African trypanosomiasis	0.0706062	0.368141	100140149	HBA1	-6.82518
05144	Malaria	0.00444753	0.0593004	100140149	HBA1	-6.82518
04960	Aldosterone-regulated sodium reabsorption	1	1	100295639	FXYD4	2.07008
04020	Calcium signaling pathway	1.10979e-06	0.000133175	414346	PPIF	-2.33184
04022	cGMP-PKG signaling pathway	0.000180239	0.00540717	414346	PPIF	-2.33184
05012	Parkinson disease	0.218199	0.715948	414346	PPIF	-2.33184
05016	Huntington disease	0.277237	0.739298	414346	PPIF	-2.33184
05145	Toxoplasmosis	0.0150705	0.139112	414346	PPIF	-2.33184
05235	PD-L1 expression and PD-1 checkpoint pathway in cancer	1	1	522469	BATF2	2.13703
04060	Cytokine-cytokine receptor interaction	1.49848e-05	0.0008221	529792	LOC529792	3.26173
04630	Jak-STAT signaling pathway	1	1	529792	LOC529792	3.26173
05202	Transcriptional misregulation in cancer	0.265309	0.723569	615596	TSPAN7	2.02462

## Sheet: Jersey DEG
Entrez_Gene_ID	Gene_Symbol	Fold_Change	Raw_P_Value	M_J1_Read_Count	M_J4_Read_Count	M_J5_Read_Count	M_J6_Read_Count	A_J1_Read_Count	A_J2_Read_Count	A_J4_Read_Count	A_J5_Read_Count	A_J6_Read_Count
104970778	LOC104970778	2.35401	0.00823791	14	6	10	7	37	30	18	6	30
281724	CRYGS	-2.70435	0.0247692	33	11	2	7	7	4	4	6	4
541166	ETV5	-2.48096	0.000376054	82	15	20	45	22	4	19	20	20		Key
100139125	MCF2L2	2.52846	0.00223259	51	29	9	76	51	135	96	127	127		Fold Change = Ratio of read counts between May and August samples
101906694	LOC101906694	2.34245	0.00292703	1456	690	803	822	1954	2291	5490	1440	1165		Read Count = Count of RNA-seq reads in sample
613725	PCBP3	2.0913	0.00597323	49	11	43	34	56	108	89	80	48
535231	ERG	2.08153	0.00765306	70	67	11	58	103	114	188	89	110
112442541	LOC112442541	3.28174	0.000151037	26	7	6	7	55	30	29	18	68
538713	TTC30B	-2.10964	0.0165007	35	11	14	32	6	12	15	20	4
101906908	LOC101906908	2.61444	0.016963	4	2	14	3	17	16	10	15	31
104971235	LOC104971235	2.09397	0.0109815	26	3	14	8	62	16	31	19	19
112442702	LOC112442702	-2.14294	0.00474059	30	39	104	74	39	26	27	32	52
112443650	LOC112443650	2.09907	0.0179076	12	2	5	7	17	9	15	14	19
112443413	LOC112443413	-2.34376	0.0361533	25	44	24	12	4	7	20	30	8
112446199	TRNAG-UCC	-2.01816	0.049734	57	10	7	19	23	7	5	10	13
539919	VTCN1	2.32204	0.00148207	110	43	32	59	159	119	306	68	117
504657	ARHGAP29	2.8987	0.000200049	136	53	60	49	259	328	361	130	76
112441519	LOC112441519	2.72245	6.15725e-05	282	182	103	175	522	446	587	764	463
101902491	LOC101902491	3.64842	0.000257952	7	6	3	5	26	23	22	18	18
538954	PRKAA2	2.01012	0.00580678	33	14	18	19	50	42	81	34	27
286865	PIK3R3	-2.34353	6.01984e-05	158	92	175	125	72	38	85	71	77
112446152	LOC112446152	2.09809	0.0039126	59	10	20	32	77	40	108	58	52
540350	MYCL	-3.17274	5.49066e-05	39	48	47	21	24	7	19	13	13
112446116	LOC112446116	2.13486	0.0294069	747	223	288	397	1730	715	728	721	849
112446365	LOC112446365	-2.17283	0.0148651	22	28	20	26	11	6	20	12	17
281092	CROT	2.02705	9.00217e-05	604	190	291	288	854	856	1050	503	447
104972128	LOC104972128	2.10501	0.00135173	35	17	10	13	53	35	55	25	49
613547	RAMP3	4.08754	0.000105484	14	2	8	5	17	42	53	30	13
539284	TSPAN33	-2.4834	0.000427995	124	71	46	64	57	19	53	22	24
100297263	LOC100297263	2.20833	0.0450086	4	13	7	43	30	40	9	47	80
786254	LOC786254	2.23466	0.0153284	11	10	2	16	19	29	12	34	23
526129	E2F7	-2.33031	0.00158601	32	33	56	58	29	17	20	21	27
528379	LIN7A	3.04236	0.000480725	37	32	12	61	226	109	62	81	129
281970	PDE1B	2.265	8.43898e-07	36	16	22	46	93	53	76	69	86
540044	GPR84	-9.28404	6.06157e-07	639	243	22	42	22	30	20	27	26
528390	NR4A1	-2.77252	1.56731e-06	417	165	149	147	100	54	66	132	72
112446676	LOC112446676	2.1288	0.000747809	33	21	7	20	40	52	56	35	51
112446862	LOC112446862	2.27133	0.0222893	408	66	125	194	957	378	192	321	462
100847813	LOC100847813	-2.60824	0.00411918	29	20	37	92	39	5	21	13	22
100139892	HPGDS	2.48292	0.0018364	17	7	34	54	47	84	48	93	109
534082	ADAMTS3	2.71379	0.00465648	54	14	29	35	107	122	157	64	25
281214	CXCL2	-8.98022	4.79233e-07	2681	831	403	419	140	16	134	155	184
613667	CXCL3	-17.7884	2.14118e-06	1586	886	56	145	22	11	90	20	64
281212	GRO1	-7.80504	3.08546e-05	19738	10069	1192	2513	920	399	2498	722	1331
100295476	EREG	-2.19633	0.0119904	220	84	132	153	64	15	114	116	65
538751	AREG	-2.26744	0.0149594	100	23	38	86	35	10	16	56	25
789485	NOTCH3	-2.14004	0.0323576	59	19	126	67	62	35	13	35	41
281839	ICAM1	-2.46876	0.000475432	769	441	126	235	135	138	222	94	275
101901950	LOC101901950	-2.01819	0.0143238	79	74	36	48	36	17	29	38	51
107132610	LOC107132610	2.08466	0.0361352	12	5	2	10	21	13	12	19	16
521748	TNFSF9	-2.63042	6.91252e-05	1235	558	253	293	201	155	316	277	236
534475	RFX2	-2.45074	0.000478561	190	43	72	75	27	34	37	43	58
101903568	GCSAML	2.2014	0.00476842	340	46	72	97	460	225	155	432	219
407125	EGR1	-4.08792	7.46423e-06	405	63	140	92	73	32	31	59	23
404059	IGIP	-2.11572	0.0016953	57	52	98	72	60	35	31	22	50
522921	HBEGF	-2.43778	2.93052e-05	979	563	824	859	342	246	573	499	228
107132655	LOC107132655	-3.16565	0.000506844	21	17	21	28	11	10	4	8	6
537034	ADGRV1	2.28152	0.00111941	150	44	47	57	255	154	266	134	94
541123	ARRDC3	2.02639	9.14447e-22	4795	2603	2292	3853	7476	7091	8382	7468	7101
519915	RFESD	2.11159	0.00815063	170	69	121	77	188	209	640	187	83
107132664	LOC107132664	-2.32731	0.0277252	34	15	57	32	17	17	10	6	36
281041	CCIN	-2.25911	0.00597915	27	31	58	51	24	15	20	23	29
317707	HTR1B	-2.58478	0.0138091	28	26	12	49	4	5	23	11	20
100298760	DCBLD1	-2.1131	0.000169534	135	66	95	123	63	34	54	54	73
515854	SGK1	-2.21592	7.56867e-05	2693	1613	882	1126	1146	380	826	930	746
508105	TNFAIP3	-3.89503	3.58784e-11	6035	2740	1319	1551	879	554	917	709	957
522232	ARFGEF3	4.33565	5.36327e-05	7	7	8	20	45	80	52	32	41
539603	SASH1	-2.95566	0.000772767	30	14	90	44	33	10	22	16	12
104969670	LOC104969670	-2.02733	0.0291387	90	57	25	26	36	24	33	13	31
100140532	ANKRD63	2.02218	3.49264e-06	154	72	57	88	339	150	179	158	211
617602	EXD1	2.21115	1.8434e-10	185	63	66	111	265	232	288	212	256
112448650	LOC112448650	2.1314	0.0447712	4	3	5	5	15	11	5	11	9
107132849	LOC107132849	-5.40282	6.69092e-06	17	32	25	41	7	5	4	3	13
530913	APH1B	2.18807	0.0217803	53	32	45	69	142	71	146	151	110
280795	FOS	-2.03565	0.00572548	15190	11862	7002	8589	6885	3645	6488	8985	4068
112448660	LOC112448660	2.90807	0.011742	4	3	4	2	13	12	3	8	17
618158	FAM178B	2.06219	0.00375013	18	8	8	22	28	27	39	38	25
515700	IL1R2	-2.41423	0.00662069	35	45	18	33	8	13	24	22	12
281250	IL1A	-9.5744	0.000235979	1771	358	22	40	68	15	94	50	48
281251	IL1B	-2.93074	0.00331429	6440	2159	402	822	718	489	1288	742	1006
112448798	LOC112448798	3.42833	0.0033838	5	6	4	6	18	20	23	17	25
112448802	LOC112448802	2.29893	0.046816	18	7	16	8	24	25	90	9	15
613898	CENPA	-2.14496	0.00244874	80	18	88	77	34	39	21	35	38
101905339	LOC101905339	-2.32076	0.0133185	22	23	10	12	11	4	6	13	8
100299927	SLC34A3	2.17803	0.0120153	15	14	10	5	39	19	27	27	28
100299743	NRARP	2.45297	0.0494926	24	2	9	6	19	15	35	18	42
112449045	LOC112449045	2.69094	0.00279381	12	9	9	23	28	35	67	27	43
100337390	LOC100337390	2.40658	0.0308126	133	14	23	31	82	213	105	79	67
615760	RAB20	-2.06092	0.0150193	58	31	16	43	24	8	8	23	35
112449097	LOC112449097	-2.16206	0.016354	67	27	148	72	31	45	52	42	42
112449103	LOC112449103	2.1294	0.000532089	33	29	21	26	47	68	59	73	78
100848072	LOC100848072	2.44166	0.0190236	12	4	3	9	9	24	29	17	10
538123	GPR158	2.73036	0.0270974	59	19	69	7	67	122	220	159	31
538509	MINDY3	2.21304	0.00496746	24723	7358	9213	8889	28736	21589	69424	17873	12249
512659	MPP7	2.00255	0.000648376	502	363	157	400	876	1101	843	451	608
513267	DSTN	2.42089	0.00355156	673	143	480	271	947	1432	813	1267	470
112449301	LOC112449301	2.28131	0.0194444	19	4	7	9	28	18	19	16	37
539759	SIGLEC1	-2.65912	0.014682	11	23	79	14	18	12	14	18	16
112449456	LOC112449456	2.07815	0.0447871	5	4	3	7	11	10	14	14	6
511340	TP53INP2	-2.6329	2.22855e-07	215	109	172	127	72	89	45	59	62
404103	LOC404103	2.14245	0.00636284	3394	1323	2655	2031	5186	9532	5676	3952	2513
112449387	LOC112449387	2.39513	0.00174532	51	8	38	36	84	124	123	46	44
107133088	LOC107133088	-2.05766	0.000524206	201	144	75	78	60	46	69	83	83
112441651	LOC112441651	2.22331	0.0116086	39	5	31	11	42	41	97	64	16
112441658	LOC112441658	-2.10342	0.0443147	39	18	59	40	15	25	26	10	30
112441810	LOC112441810	2.42433	9.47977e-06	35	28	23	29	90	68	99	55	86
281246	IL10	-3.69666	0.00630535	567	255	140	139	79	39	104	115	65
281871	ISG15	-2.07414	0.0145339	147	44	419	106	96	93	122	99	113
282023	PTGS2	-2.32051	0.014714	137	78	78	61	20	26	80	42	48
515266	ATF3	-2.81889	1.85207e-07	1432	522	423	441	294	176	299	328	229
104972797	LOC104972797	2.07314	0.00983018	45	17	61	14	83	96	73	79	74
107133284	LOC107133284	-4.69401	6.74254e-05	18	19	50	16	7	5	8	8	6
505789	CETN4	2.21822	0.0139404	7	15	4	11	34	30	19	16	21
112442094	LOC112442094	4.5705	0.011315	59	3	18	22	223	119	5	103	117
527744	LOC527744	-2.33409	0.00215468	383	168	87	61	79	47	148	57	77
104974678	LOC104974678	-2.09893	0.00815305	318	218	716	423	250	240	176	276	236
524357	KREMEN1	-2.0276	0.00390702	116	73	76	68	58	28	39	66	43
104974750	LOC104974750	2.05158	6.36538e-05	599	183	325	263	902	610	1141	603	580
524653	PARD6A	-2.10484	0.0205435	64	46	23	37	35	22	5	31	19
616128	FXYD7	2.21918	0.00987601	23	5	6	10	48	20	20	22	20
614198	NFKBID	-2.47238	4.04756e-07	5637	2661	4541	3197	2026	1685	2211	1856	1362
522965	CLIP3	2.64324	0.00611647	37	2	21	3	65	43	32	32	45
615269	EID2	2.27953	6.93676e-05	46	16	20	25	86	55	68	69	53
526865	PVR	-3.75089	6.70576e-05	498	125	70	67	71	50	20	60	47
100141014	LOC100141014	-2.532	0.00089284	54	36	107	43	21	14	38	39	31
112442336	LOC112442336	2.43943	0.000744019	110	46	24	28	183	155	217	52	71
540819	FOSB	-2.89688	0.000125912	531	811	271	265	161	169	254	250	154
514688	PPP1R15A	-2.03353	1.09127e-05	2953	1826	977	1313	949	814	1223	1068	754
107131441	LOC107131441	2.99109	0.00033451	16	7	8	35	36	41	81	67	41
618485	CCDC106	2.32857	0.00018482	35	42	86	45	97	146	179	179	124
112442870	LOC112442870	-2.27266	0.0483413	14	6	16	5	6	2	6	10	2
414347	CCL4	-6.68247	1.96007e-06	2608	586	189	362	184	54	78	186	180
282170	CCL3	-4.39915	6.31141e-07	470	155	71	102	79	13	40	52	55
112442624	LOC112442624	2.58857	1.48916e-07	35	31	30	54	112	124	105	90	114
507171	CYB5D1	-2.16274	0.0154056	22	37	27	14	13	4	22	8	26
100848152	TRIM16	2.45779	0.00441774	40	12	20	39	67	69	120	50	60
281889	KRT17	-3.82645	0.00601837	210	327	217	154	41	62	152	104	7
618422	HAP1	2.03516	0.00215577	85	57	75	89	122	337	133	101	144
541100	PLEKHH3	-2.77122	0.00360738	45	22	18	16	6	14	12	5	12
781977	LOC781977	2.02964	0.0159978	33	24	28	36	99	56	57	100	38
506458	CBX8	-2.58079	2.03382e-05	181	97	51	136	54	36	34	58	61
100125412	CEP295NL	-2.76693	0.00186825	28	68	124	84	41	20	37	35	42
510912	NEURL1B	-2.60713	0.00892401	9	6	10	14	5	5	2	5	4
539175	DUSP1	-2.63891	7.28548e-08	22351	15338	7833	10568	5858	3327	8442	7236	5306
112442979	LOC112442979	-3.01095	0.0121046	21	3	66	27	7	20	14	5	10
112442994	LOC112442994	-2.29941	0.016233	36	16	77	26	21	28	13	19	17
112443226	LOC112443226	-2.11754	0.0440198	59	32	117	51	29	52	17	38	39
508646	LOC508646	-2.27718	0.0332583	164	65	161	556	183	67	38	159	119
101907132	LOC101907132	2.06392	0.00876396	41	10	24	47	61	69	115	49	43
282291	NFKBIA	-2.2767	1.57448e-10	6980	3965	3480	4118	2079	2030	3038	1886	2294
107131649	LOC107131649	2.22273	0.0255957	12	3	3	4	8	11	22	13	11
408018	CCR3	2.04673	0.000102851	1768	640	1076	758	2538	2060	4235	1920	1278
101909196	LOC101909196	2.81042	6.04067e-06	14	10	6	21	50	26	48	35	42
507058	PI16	-2.2106	0.0108853	58	30	24	31	33	19	11	18	8
522610	LOC522610	3.97229	0.0398675	1	1	1	1	2	3	4	10	3
505455	IER3	-2.20785	0.00102911	2161	995	345	485	547	257	488	546	576
104975665	LOC104975665	2.83816	0.00281782	24	9	9	32	47	41	136	16	48
101907137	LOC101907137	2.07957	0.00149016	40	24	28	44	75	87	97	59	74
104975686	LOC104975686	4.23376	2.56975e-05	17	8	8	20	44	111	41	32	62
617034	CD83	-2.49708	7.25854e-07	4730	1730	1363	1662	1174	823	1415	936	696
518996	RNF182	2.58034	0.000555983	44	22	12	22	129	61	64	55	46
281137	EDN1	-10.06	1.58213e-07	141	98	22	12	8	9	6	12	2
507330	GAREM1	2.35238	0.0147971	26	2	12	26	38	44	23	40	52
507632	YES1	2.65549	4.09426e-05	36	22	44	20	112	90	103	83	82
511835	CCDC78	2.21575	0.00395243	29	4	27	8	32	43	58	45	27
100139898	BRICD5	2.42236	0.00975208	13	6	6	3	14	15	38	17	10
529195	MEFV	-4.54813	0.000149814	4284	1601	271	368	363	225	420	354	468
529852	ATF7IP2	2.36817	0.00400174	82	23	39	26	83	74	265	91	36
539463	ZKSCAN2	2.00631	0.0285209	32	8	28	26	46	48	36	46	80
112444325	PRRT2	2.58574	0.0209773	27	32	48	4	136	25	90	89	127
104975911	LOC104975911	-2.58287	0.0050101	202	85	396	187	89	122	88	110	76
112444474	LOC112444474	4.47979	0.000453634	6	2	10	11	20	32	95	25	14
507061	DUSP5	-2.51818	2.05746e-06	3300	1455	1141	1358	1034	516	1127	777	503
112444498	LOC112444498	-2.82969	0.00370246	68	43	199	104	27	60	14	36	75
493779	RN18S1	-5.10002	0.00371565	385	7357	809	875	842	296	1835	209	353
112444587	LOC112444587	-2.39763	4.67449e-05	61	67	51	38	26	27	28	25	27
521702	CHRNB3	2.08904	0.0125411	25	28	15	27	101	35	35	52	70
535132	SIPA1L2	-2.21535	0.0137483	26	18	17	18	13	3	16	4	16
100295639	FXYD4	2.12239	7.93299e-05	2508	663	944	1078	3715	2186	5492	1647	1730
112444860	LOC112444860	2.09553	0.0065457	168	26	56	38	228	122	249	98	86
529792	LOC529792	2.29963	0.0111179	24	15	18	4	33	57	59	28	20
112445160	LOC112445160	-2.34325	0.0139673	77	63	304	120	54	99	72	67	70
100336369	LOC100336369	2.52913	0.0128734	10	7	1	2	14	10	22	15	9
511791	ALAS2	2.9283	0.0314248	1253	249	573	329	803	4746	209	631	1800
509235	ACE2	2.75723	0.0325873	6	2	3	2	15	12	12	6	4
101902555	LOC101902555	6.40694	0.013144	366	213	191	271	399	6469	485	234	298
100297248	LOC100297248	2.0141	0.0321176	10	10	10	27	33	31	39	30	29
104976433	LOC104976433	2.14087	0.045862	17	15	2	14	25	19	70	12	21

## Sheet: Jersey_GO terms
Source	Term_Id	Term_Name	Adjusted_P_Value	Term_Size	Query_Size	Intersection_Size
GO:BP	GO:0007166	cell surface receptor signaling pathway	1.14368e-06	2029	98	36
GO:BP	GO:0023052	signaling	1.14368e-06	5605	98	63
GO:MF	GO:0005125	cytokine activity	2.15562e-06	169	100	11		Key
GO:BP	GO:0007154	cell communication	3.89095e-06	5654	98	62		Source = Categories of Gene Onthology (BP : biological process; CC : cellular component; MF : molecular function
GO:BP	GO:0007165	signal transduction	4.45789e-06	5263	98	59		Term ID = ID for the enriched term/functional category
GO:BP	GO:0034097	response to cytokine	4.45789e-06	655	98	19		Term Name = Readable name for the enriched term
GO:MF	GO:0030546	signaling receptor activator activity	2.0359e-05	410	100	14		Adjusted P Value = Compensated P Value derived from Hypergeometric test & multi-testing correction (FDR)
GO:MF	GO:0048018	receptor ligand activity	2.0359e-05	403	100	14		Term Size = Number of genes associated in the Term ID of the total genes in samples
GO:BP	GO:0010033	response to organic substance	2.28316e-05	2078	98	33		Query Size = Number of unique DEG associated into the category sources
GO:BP	GO:0071345	cellular response to cytokine stimulus	2.28316e-05	594	98	17		Intersection Size = Number of uniqe DEG that are associated to the Term ID
GO:BP	GO:0071310	cellular response to organic substance	2.28316e-05	1768	98	30
GO:BP	GO:0019221	cytokine-mediated signaling pathway	2.43892e-05	333	98	13
GO:MF	GO:0030545	receptor regulator activity	2.80248e-05	431	100	14
GO:MF	GO:0098772	molecular function regulator	2.92256e-05	1472	100	26
GO:BP	GO:0051716	cellular response to stimulus	3.8649e-05	6458	98	64
GO:BP	GO:0070887	cellular response to chemical stimulus	5.90379e-05	2216	98	33
GO:BP	GO:0050789	regulation of biological process	8.14041e-05	9931	98	82
GO:BP	GO:0065007	biological regulation	8.14041e-05	10598	98	85
GO:BP	GO:0042127	regulation of cell population proliferation	8.14041e-05	1119	98	22
GO:BP	GO:0050794	regulation of cellular process	8.14041e-05	9352	98	79
GO:BP	GO:1990869	cellular response to chemokine	8.14041e-05	79	98	7
GO:BP	GO:0031649	heat generation	8.14041e-05	12	98	4
GO:BP	GO:1990868	response to chemokine	8.14041e-05	79	98	7
GO:BP	GO:0048522	positive regulation of cellular process	9.08108e-05	4108	98	47
GO:BP	GO:0006954	inflammatory response	0.000205842	431	98	13
GO:BP	GO:0031399	regulation of protein modification process	0.000228368	1411	98	24
GO:MF	GO:0008009	chemokine activity	0.000324294	42	100	5
GO:BP	GO:0006955	immune response	0.000355052	1051	98	20
GO:BP	GO:0032268	regulation of cellular protein metabolic process	0.000416974	2019	98	29
GO:BP	GO:0070098	chemokine-mediated signaling pathway	0.000423547	71	98	6
GO:BP	GO:0051247	positive regulation of protein metabolic process	0.000464376	1277	98	22
GO:BP	GO:0051246	regulation of protein metabolic process	0.000515413	2170	98	30
GO:MF	GO:0005102	signaling receptor binding	0.000540105	1222	100	21
GO:BP	GO:0050896	response to stimulus	0.000551222	7562	98	67
GO:BP	GO:0001660	fever generation	0.000616596	7	98	3
GO:BP	GO:0031650	regulation of heat generation	0.000616596	7	98	3
GO:BP	GO:0030593	neutrophil chemotaxis	0.000680958	80	98	6
GO:BP	GO:0031325	positive regulation of cellular metabolic process	0.000709579	2589	98	33
GO:BP	GO:0070555	response to interleukin-1	0.00079734	84	98	6
GO:BP	GO:0002376	immune system process	0.00079734	1779	98	26
GO:BP	GO:0071222	cellular response to lipopolysaccharide	0.00079734	126	98	7
GO:BP	GO:0051173	positive regulation of nitrogen compound metabolic process	0.000813453	2496	98	32
GO:BP	GO:0071219	cellular response to molecule of bacterial origin	0.000968741	132	98	7
GO:BP	GO:0071396	cellular response to lipid	0.000969463	375	98	11
GO:BP	GO:0048518	positive regulation of biological process	0.000978113	4700	98	48
GO:BP	GO:0008283	cell population proliferation	0.000988298	1377	98	22
GO:BP	GO:0060326	cell chemotaxis	0.00101127	246	98	9
GO:BP	GO:0031323	regulation of cellular metabolic process	0.00111202	4741	98	48
GO:BP	GO:1990266	neutrophil migration	0.00111202	93	98	6
GO:BP	GO:0008284	positive regulation of cell population proliferation	0.00111202	625	98	14
GO:BP	GO:0032270	positive regulation of cellular protein metabolic process	0.00111202	1186	98	20
GO:BP	GO:0001932	regulation of protein phosphorylation	0.00122982	1098	98	19
GO:BP	GO:0071621	granulocyte chemotaxis	0.00125388	96	98	6
GO:BP	GO:0051171	regulation of nitrogen compound metabolic process	0.00125388	4483	98	46
GO:MF	GO:0042379	chemokine receptor binding	0.00132016	59	100	5
GO:BP	GO:0031401	positive regulation of protein modification process	0.00142548	918	98	17
GO:BP	GO:0019220	regulation of phosphate metabolic process	0.00156602	1333	98	21
GO:BP	GO:0051174	regulation of phosphorus metabolic process	0.00156602	1334	98	21
GO:BP	GO:0010604	positive regulation of macromolecule metabolic process	0.00161941	2633	98	32
GO:BP	GO:0033993	response to lipid	0.00161941	491	98	12
GO:BP	GO:0071216	cellular response to biotic stimulus	0.00161941	152	98	7
GO:BP	GO:0023051	regulation of signaling	0.00161941	2509	98	31
GO:BP	GO:0097529	myeloid leukocyte migration	0.00178957	155	98	7
GO:BP	GO:0080090	regulation of primary metabolic process	0.00196941	4587	98	46
GO:BP	GO:0032612	interleukin-1 production	0.00201742	66	98	5
GO:BP	GO:0097530	granulocyte migration	0.00217827	111	98	6
GO:BP	GO:0050663	cytokine secretion	0.00217827	162	98	7
GO:BP	GO:0048660	regulation of smooth muscle cell proliferation	0.00217827	68	98	5
GO:BP	GO:0009893	positive regulation of metabolic process	0.00217827	2819	98	33
GO:BP	GO:0019222	regulation of metabolic process	0.00222022	5071	98	49
GO:BP	GO:0071347	cellular response to interleukin-1	0.00235301	70	98	5
GO:BP	GO:0048659	smooth muscle cell proliferation	0.00235301	70	98	5
GO:BP	GO:0001525	angiogenesis	0.00235301	363	98	10
GO:BP	GO:0009966	regulation of signal transduction	0.00242754	2214	98	28
GO:BP	GO:0042325	regulation of phosphorylation	0.0026819	1197	98	19
GO:BP	GO:0030595	leukocyte chemotaxis	0.0026999	171	98	7
GO:BP	GO:0009968	negative regulation of signal transduction	0.00275237	897	98	16
GO:MF	GO:0005515	protein binding	0.0028767	7570	100	65
GO:BP	GO:0010646	regulation of cell communication	0.00291505	2494	98	30
GO:BP	GO:0060255	regulation of macromolecule metabolic process	0.0031446	4714	98	46
GO:BP	GO:0045840	positive regulation of mitotic nuclear division	0.0031446	40	98	4
GO:BP	GO:0006693	prostaglandin metabolic process	0.0031446	40	98	4
GO:BP	GO:0006692	prostanoid metabolic process	0.0031446	40	98	4
GO:BP	GO:0048661	positive regulation of smooth muscle cell proliferation	0.00342246	41	98	4
GO:BP	GO:0010562	positive regulation of phosphorus metabolic process	0.00343592	825	98	15
GO:BP	GO:0045937	positive regulation of phosphate metabolic process	0.00343592	825	98	15
GO:BP	GO:0042221	response to chemical	0.00351597	3599	98	38
GO:BP	GO:0006950	response to stress	0.00354784	2667	98	31
GO:BP	GO:0031663	lipopolysaccharide-mediated signaling pathway	0.00354784	42	98	4
GO:BP	GO:0048583	regulation of response to stimulus	0.00390379	2944	98	33
GO:BP	GO:0032496	response to lipopolysaccharide	0.0039183	187	98	7
GO:BP	GO:0042108	positive regulation of cytokine biosynthetic process	0.00404061	44	98	4
GO:BP	GO:0001934	positive regulation of protein phosphorylation	0.00404061	747	98	14
GO:BP	GO:0032663	regulation of interleukin-2 production	0.00436272	45	98	4
GO:BP	GO:0010648	negative regulation of cell communication	0.00452187	954	98	16
GO:BP	GO:0023057	negative regulation of signaling	0.00457866	956	98	16
GO:BP	GO:1902531	regulation of intracellular signal transduction	0.00459898	1273	98	19
GO:BP	GO:1903530	regulation of secretion by cell	0.00467074	492	98	11
GO:BP	GO:0050707	regulation of cytokine secretion	0.00472759	137	98	6
GO:BP	GO:1901701	cellular response to oxygen-containing compound	0.00479158	766	98	14
GO:BP	GO:0046457	prostanoid biosynthetic process	0.00494727	19	98	3
GO:BP	GO:0001516	prostaglandin biosynthetic process	0.00494727	19	98	3
GO:BP	GO:0050900	leukocyte migration	0.00494727	265	98	8
GO:BP	GO:0006953	acute-phase response	0.00494727	19	98	3
GO:BP	GO:0002237	response to molecule of bacterial origin	0.00506951	200	98	7
GO:BP	GO:0031394	positive regulation of prostaglandin biosynthetic process	0.00531038	4	98	2
GO:BP	GO:1901700	response to oxygen-containing compound	0.00531038	982	98	16
GO:BP	GO:0006468	protein phosphorylation	0.00531038	1528	98	21
GO:BP	GO:0070427	nucleotide-binding oligomerization domain containing 1 signaling pathway	0.00531038	4	98	2
GO:BP	GO:0061050	regulation of cell growth involved in cardiac muscle cell development	0.00531038	4	98	2
GO:BP	GO:0032940	secretion by cell	0.00531038	687	98	13
GO:BP	GO:0042327	positive regulation of phosphorylation	0.00531038	781	98	14
GO:BP	GO:0032623	interleukin-2 production	0.0053874	50	98	4
GO:BP	GO:0030154	cell differentiation	0.00540554	2900	98	32
GO:BP	GO:0051239	regulation of multicellular organismal process	0.00543436	2256	98	27
GO:BP	GO:0032269	negative regulation of cellular protein metabolic process	0.00661937	803	98	14
GO:MF	GO:0005126	cytokine receptor binding	0.00699488	262	100	8
GO:BP	GO:0051785	positive regulation of nuclear division	0.00699558	54	98	4
GO:BP	GO:0009605	response to external stimulus	0.00708	1803	98	23
GO:BP	GO:0045944	positive regulation of transcription by RNA polymerase II	0.00739521	1022	98	16
GO:BP	GO:0048514	blood vessel morphogenesis	0.00739521	446	98	10
GO:BP	GO:0051046	regulation of secretion	0.00739521	537	98	11
GO:BP	GO:0031622	positive regulation of fever generation	0.00739521	5	98	2
GO:BP	GO:0031620	regulation of fever generation	0.00739521	5	98	2
GO:BP	GO:0032652	regulation of interleukin-1 production	0.00739521	56	98	4
GO:BP	GO:0061049	cell growth involved in cardiac muscle cell development	0.00739521	5	98	2
GO:BP	GO:2001280	positive regulation of unsaturated fatty acid biosynthetic process	0.00739521	5	98	2
GO:BP	GO:0003301	physiological cardiac muscle hypertrophy	0.00739521	5	98	2
GO:BP	GO:0003298	physiological muscle hypertrophy	0.00739521	5	98	2
GO:BP	GO:0140352	export from cell	0.00739521	723	98	13
GO:BP	GO:0006952	defense response	0.00747479	1028	98	16
GO:BP	GO:0010827	regulation of glucose transmembrane transport	0.00763027	57	98	4
GO:BP	GO:0051240	positive regulation of multicellular organismal process	0.00798734	1253	98	18
GO:BP	GO:0035556	intracellular signal transduction	0.00798734	2081	98	25
GO:BP	GO:0032611	interleukin-1 beta production	0.00798734	58	98	4
GO:BP	GO:0035914	skeletal muscle cell differentiation	0.00843538	59	98	4
GO:BP	GO:0051049	regulation of transport	0.00862343	1264	98	18
GO:BP	GO:0032502	developmental process	0.00936649	4434	98	42
GO:BP	GO:0051248	negative regulation of protein metabolic process	0.00950996	848	98	14
GO:BP	GO:0035239	tube morphogenesis	0.00990637	655	98	12
GO:BP	GO:0031652	positive regulation of heat generation	0.00996825	6	98	2
GO:BP	GO:0035234	ectopic germ cell programmed cell death	0.00996825	6	98	2
GO:BP	GO:0032743	positive regulation of interleukin-2 production	0.0103046	27	98	3
GO:BP	GO:1902532	negative regulation of intracellular signal transduction	0.0103069	392	98	9
GO:BP	GO:0033002	muscle cell proliferation	0.0103069	112	98	5
GO:MF	GO:0001664	G protein-coupled receptor binding	0.0120408	218	100	7
GO:BP	GO:0010573	vascular endothelial growth factor production	0.0122999	29	98	3
GO:BP	GO:0032879	regulation of localization	0.0122999	2029	98	24
GO:BP	GO:0048869	cellular developmental process	0.0122999	3076	98	32
GO:MF	GO:0005154	epidermal growth factor receptor binding	0.0124381	24	100	3
GO:BP	GO:1903532	positive regulation of secretion by cell	0.0124852	247	98	7
GO:BP	GO:0051707	response to other organism	0.012634	880	98	14
GO:BP	GO:0002790	peptide secretion	0.0126639	406	98	9
GO:BP	GO:0043207	response to external biotic stimulus	0.012736	882	98	14
GO:BP	GO:0042035	regulation of cytokine biosynthetic process	0.0127429	68	98	4
GO:BP	GO:0031392	regulation of prostaglandin biosynthetic process	0.0127429	7	98	2
GO:BP	GO:0046456	icosanoid biosynthetic process	0.0129508	30	98	3
GO:BP	GO:0031328	positive regulation of cellular biosynthetic process	0.0137583	1564	98	20
GO:BP	GO:1901652	response to peptide	0.0142382	255	98	7
GO:BP	GO:0001659	temperature homeostasis	0.0143552	123	98	5
GO:BP	GO:0046903	secretion	0.0143552	794	98	13
GO:BP	GO:0009607	response to biotic stimulus	0.0148375	901	98	14
GO:MF	GO:0070851	growth factor receptor binding	0.0149552	109	100	5
GO:BP	GO:1900744	regulation of p38MAPK cascade	0.0150626	32	98	3
GO:BP	GO:0048731	system development	0.0152834	3411	98	34
GO:BP	GO:0006690	icosanoid metabolic process	0.015328	73	98	4
GO:BP	GO:0046886	positive regulation of hormone biosynthetic process	0.015328	8	98	2
GO:BP	GO:0009892	negative regulation of metabolic process	0.015328	2204	98	25
GO:BP	GO:2001279	regulation of unsaturated fatty acid biosynthetic process	0.015328	8	98	2
GO:BP	GO:0009891	positive regulation of biosynthetic process	0.015328	1587	98	20
GO:BP	GO:0001568	blood vessel development	0.015328	513	98	10
GO:BP	GO:0007173	epidermal growth factor receptor signaling pathway	0.015328	73	98	4
GO:BP	GO:0051172	negative regulation of nitrogen compound metabolic process	0.015504	1834	98	22
GO:BP	GO:0007517	muscle organ development	0.0162693	265	98	7
GO:BP	GO:0051047	positive regulation of secretion	0.0167861	267	98	7
GO:BP	GO:0050704	regulation of interleukin-1 secretion	0.0167861	34	98	3
GO:BP	GO:0033559	unsaturated fatty acid metabolic process	0.0168115	76	98	4
GO:BP	GO:0090068	positive regulation of cell cycle process	0.0168115	195	98	6
GO:BP	GO:0048856	anatomical structure development	0.0168115	4163	98	39
GO:BP	GO:0010628	positive regulation of gene expression	0.0171147	1609	98	20
GO:BP	GO:0010468	regulation of gene expression	0.0171377	3311	98	33
GO:BP	GO:0006636	unsaturated fatty acid biosynthetic process	0.017531	35	98	3
GO:BP	GO:0031324	negative regulation of cellular metabolic process	0.0177168	1987	98	23
GO:BP	GO:0048523	negative regulation of cellular process	0.0177168	3603	98	35
GO:BP	GO:0051050	positive regulation of transport	0.0177168	624	98	11
GO:BP	GO:0045410	positive regulation of interleukin-6 biosynthetic process	0.0180423	9	98	2
GO:BP	GO:0042089	cytokine biosynthetic process	0.0184161	79	98	4
GO:BP	GO:0001944	vasculature development	0.019139	536	98	10
GO:BP	GO:0042107	cytokine metabolic process	0.019139	80	98	4
GO:BP	GO:0070372	regulation of ERK1 and ERK2 cascade	0.0192721	203	98	6
GO:BP	GO:1904659	glucose transmembrane transport	0.0193202	81	98	4
GO:BP	GO:0001816	cytokine production	0.0193202	539	98	10
GO:BP	GO:0010557	positive regulation of macromolecule biosynthetic process	0.0193202	1515	98	19
GO:BP	GO:0038127	ERBB signaling pathway	0.0193202	81	98	4
GO:BP	GO:0008277	regulation of G protein-coupled receptor signaling pathway	0.0193202	81	98	4
GO:BP	GO:0045893	positive regulation of transcription, DNA-templated	0.019778	1284	98	17
GO:BP	GO:0031400	negative regulation of protein modification process	0.019947	450	98	9
GO:BP	GO:0072358	cardiovascular system development	0.0201374	546	98	10
GO:BP	GO:0070431	nucleotide-binding oligomerization domain containing 2 signaling pathway	0.0201374	10	98	2
GO:BP	GO:0010605	negative regulation of macromolecule metabolic process	0.0201374	2024	98	23
GO:BP	GO:0050711	negative regulation of interleukin-1 secretion	0.0201374	10	98	2
GO:BP	GO:0044092	negative regulation of molecular function	0.0201374	846	98	13
GO:BP	GO:0038066	p38MAPK cascade	0.0201374	38	98	3
GO:BP	GO:0070423	nucleotide-binding oligomerization domain containing signaling pathway	0.0201374	10	98	2
GO:BP	GO:0008645	hexose transmembrane transport	0.0201374	83	98	4
GO:BP	GO:0045086	positive regulation of interleukin-2 biosynthetic process	0.0201374	10	98	2
GO:BP	GO:0050708	regulation of protein secretion	0.0205253	285	98	7
GO:BP	GO:0006915	apoptotic process	0.0211072	1300	98	17
GO:BP	GO:0006357	regulation of transcription by RNA polymerase II	0.0211072	1658	98	20
GO:BP	GO:0008219	cell death	0.021203	1419	98	18
GO:BP	GO:0048585	negative regulation of response to stimulus	0.021203	1187	98	16
GO:BP	GO:0015749	monosaccharide transmembrane transport	0.021203	85	98	4
GO:BP	GO:0070371	ERK1 and ERK2 cascade	0.0223037	214	98	6
GO:BP	GO:0043408	regulation of MAPK cascade	0.0227489	560	98	10
GO:BP	GO:0050701	interleukin-1 secretion	0.0227489	41	98	3
GO:BP	GO:0045080	positive regulation of chemokine biosynthetic process	0.0227489	11	98	2
GO:BP	GO:0032352	positive regulation of hormone metabolic process	0.0227489	11	98	2
GO:BP	GO:0035872	nucleotide-binding domain, leucine rich repeat containing receptor signaling pathway	0.0227489	11	98	2
GO:BP	GO:0061844	antimicrobial humoral immune response mediated by antimicrobial peptide	0.0227489	41	98	3
GO:BP	GO:0002548	monocyte chemotaxis	0.0227489	41	98	3
GO:BP	GO:0035970	peptidyl-threonine dephosphorylation	0.0227489	11	98	2
GO:BP	GO:0034219	carbohydrate transmembrane transport	0.0238126	89	98	4
GO:BP	GO:0009306	protein secretion	0.02382	381	98	8
GO:BP	GO:0035592	establishment of protein localization to extracellular region	0.0240973	382	98	8
GO:BP	GO:0009888	tissue development	0.024327	1446	98	18
GO:BP	GO:0007275	multicellular organism development	0.024327	3710	98	35
GO:BP	GO:0012501	programmed cell death	0.0248609	1331	98	17
GO:BP	GO:0050715	positive regulation of cytokine secretion	0.0248789	91	98	4
GO:BP	GO:1901570	fatty acid derivative biosynthetic process	0.0248789	43	98	3
GO:BP	GO:0050729	positive regulation of inflammatory response	0.0248789	91	98	4
GO:BP	GO:0080134	regulation of response to stress	0.024904	990	98	14
GO:BP	GO:0071692	protein localization to extracellular region	0.0249544	387	98	8
GO:BP	GO:0006935	chemotaxis	0.0249544	478	98	9
GO:BP	GO:0001817	regulation of cytokine production	0.0249544	478	98	9
GO:BP	GO:0048519	negative regulation of biological process	0.0249544	4014	98	37
GO:BP	GO:1902680	positive regulation of RNA biosynthetic process	0.0249702	1339	98	17
GO:BP	GO:0048513	animal organ development	0.0249702	2475	98	26
GO:BP	GO:1903508	positive regulation of nucleic acid-templated transcription	0.0249702	1339	98	17
GO:BP	GO:0010623	programmed cell death involved in cell development	0.0249702	12	98	2
GO:BP	GO:0002791	regulation of peptide secretion	0.0249702	303	98	7
GO:BP	GO:0042330	taxis	0.0249917	480	98	9
GO:BP	GO:0050790	regulation of catalytic activity	0.0252938	1706	98	20
GO:BP	GO:0065009	regulation of molecular function	0.0253188	2218	98	24
GO:BP	GO:1901568	fatty acid derivative metabolic process	0.0253188	93	98	4
GO:BP	GO:0050727	regulation of inflammatory response	0.0280935	232	98	6
GO:BP	GO:0070262	peptidyl-serine dephosphorylation	0.0280935	13	98	2
GO:BP	GO:2000026	regulation of multicellular organismal development	0.0280935	1478	98	18
GO:BP	GO:0042033	chemokine biosynthetic process	0.0280935	13	98	2
GO:BP	GO:0035994	response to muscle stretch	0.0280935	13	98	2
GO:BP	GO:0050755	chemokine metabolic process	0.0280935	13	98	2
GO:BP	GO:0045073	regulation of chemokine biosynthetic process	0.0280935	13	98	2
GO:BP	GO:0032501	multicellular organismal process	0.0286013	5735	98	48
GO:BP	GO:0006366	transcription by RNA polymerase II	0.0288262	1732	98	20
GO:BP	GO:0042493	response to drug	0.0293046	593	98	10
GO:BP	GO:0016310	phosphorylation	0.0297044	1864	98	21
GO:BP	GO:0071901	negative regulation of protein serine/threonine kinase activity	0.030181	99	98	4
GO:BP	GO:0032880	regulation of protein localization	0.0304385	699	98	11
GO:MF	GO:0008083	growth factor activity	0.0308099	130	100	5
GO:BP	GO:0043086	negative regulation of catalytic activity	0.0309827	599	98	10
GO:BP	GO:0035295	tube development	0.0309952	807	98	12
GO:BP	GO:0050714	positive regulation of protein secretion	0.0313154	165	98	5
GO:BP	GO:0032892	positive regulation of organic acid transport	0.0313154	14	98	2
GO:BP	GO:0032651	regulation of interleukin-1 beta production	0.0315379	49	98	3
GO:BP	GO:0051250	negative regulation of lymphocyte activation	0.0326716	102	98	4
GO:BP	GO:0002526	acute inflammatory response	0.0331411	50	98	3
GO:BP	GO:0007167	enzyme linked receptor protein signaling pathway	0.0339186	712	98	11
GO:BP	GO:0000165	MAPK cascade	0.0346082	612	98	10
GO:BP	GO:0007205	protein kinase C-activating G protein-coupled receptor signaling pathway	0.0346082	15	98	2
GO:BP	GO:0045076	regulation of interleukin-2 biosynthetic process	0.0346082	15	98	2
GO:BP	GO:0031664	regulation of lipopolysaccharide-mediated signaling pathway	0.0346082	15	98	2
GO:BP	GO:0072643	interferon-gamma secretion	0.0346082	15	98	2
GO:BP	GO:0051704	multi-organism process	0.0353575	1648	98	19
GO:BP	GO:0048584	positive regulation of response to stimulus	0.0356962	1650	98	19
GO:BP	GO:0051254	positive regulation of RNA metabolic process	0.0361939	1406	98	17
GO:BP	GO:0050793	regulation of developmental process	0.0375318	1913	98	21
GO:BP	GO:0010563	negative regulation of phosphorus metabolic process	0.0382022	427	98	8
GO:BP	GO:0045936	negative regulation of phosphate metabolic process	0.0382022	427	98	8
GO:BP	GO:0002675	positive regulation of acute inflammatory response	0.0382099	16	98	2
GO:BP	GO:0045723	positive regulation of fatty acid biosynthetic process	0.0382099	16	98	2
GO:BP	GO:0002793	positive regulation of peptide secretion	0.0384547	176	98	5
GO:BP	GO:0009617	response to bacterium	0.0385644	429	98	8
GO:BP	GO:0019730	antimicrobial humoral response	0.0385644	54	98	3
GO:BP	GO:0023014	signal transduction by protein phosphorylation	0.0385644	626	98	10
GO:BP	GO:0048871	multicellular organismal homeostasis	0.0400639	341	98	7
GO:BP	GO:0033554	cellular response to stress	0.0403174	1427	98	17
GO:BP	GO:0006355	regulation of transcription, DNA-templated	0.0403174	2597	98	26
GO:BP	GO:0032495	response to muramyl dipeptide	0.0413933	17	98	2
GO:BP	GO:0045408	regulation of interleukin-6 biosynthetic process	0.0413933	17	98	2
GO:BP	GO:0042094	interleukin-2 biosynthetic process	0.0413933	17	98	2
GO:BP	GO:0043407	negative regulation of MAP kinase activity	0.0413933	56	98	3
GO:BP	GO:0008643	carbohydrate transport	0.0413933	112	98	4
GO:BP	GO:0019538	protein metabolic process	0.0431225	4944	98	42
GO:BP	GO:1903320	regulation of protein modification by small protein conjugation or removal	0.0442301	184	98	5
GO:BP	GO:0042226	interleukin-6 biosynthetic process	0.0454276	18	98	2
GO:BP	GO:0032692	negative regulation of interleukin-1 production	0.0454276	18	98	2
GO:BP	GO:0070498	interleukin-1-mediated signaling pathway	0.0454276	18	98	2
GO:BP	GO:1903917	positive regulation of endoplasmic reticulum stress-induced eIF2 alpha dephosphorylation	0.0465061	1	98	1
GO:BP	GO:0007181	transforming growth factor beta receptor complex assembly	0.0465061	1	98	1
GO:BP	GO:0036496	regulation of translational initiation by eIF2 alpha dephosphorylation	0.0465061	1	98	1
GO:BP	GO:0036497	eIF2alpha dephosphorylation in response to endoplasmic reticulum stress	0.0465061	1	98	1
GO:BP	GO:1905513	negative regulation of short-term synaptic potentiation	0.0465061	1	98	1
GO:BP	GO:0038041	cross-receptor inhibition within G protein-coupled receptor heterodimer	0.0465061	1	98	1
GO:BP	GO:0034147	regulation of toll-like receptor 5 signaling pathway	0.0465061	1	98	1
GO:BP	GO:0035504	regulation of myosin light chain kinase activity	0.0465061	1	98	1
GO:BP	GO:0043409	negative regulation of MAPK cascade	0.0465061	121	98	4
GO:BP	GO:0050886	endocrine process	0.0465061	59	98	3
GO:BP	GO:0090327	negative regulation of locomotion involved in locomotory behavior	0.0465061	1	98	1
GO:BP	GO:0098758	response to interleukin-8	0.0465061	1	98	1
GO:BP	GO:0043179	rhythmic excitation	0.0465061	1	98	1
GO:BP	GO:0008285	negative regulation of cell population proliferation	0.0465061	454	98	8
GO:BP	GO:0060598	dichotomous subdivision of terminal units involved in mammary gland duct morphogenesis	0.0465061	1	98	1
GO:BP	GO:0032690	negative regulation of interleukin-1 alpha production	0.0465061	1	98	1
GO:BP	GO:0034148	negative regulation of toll-like receptor 5 signaling pathway	0.0465061	1	98	1
GO:BP	GO:0007169	transmembrane receptor protein tyrosine kinase signaling pathway	0.0465061	454	98	8
GO:BP	GO:0098759	cellular response to interleukin-8	0.0465061	1	98	1
GO:BP	GO:0032800	receptor biosynthetic process	0.0465061	19	98	2
GO:BP	GO:0003051	angiotensin-mediated drinking behavior	0.0465061	1	98	1
GO:BP	GO:1903506	regulation of nucleic acid-templated transcription	0.0465061	2636	98	26
GO:BP	GO:0042313	protein kinase C deactivation	0.0465061	1	98	1
GO:BP	GO:0016477	cell migration	0.0465061	1108	98	14
GO:BP	GO:1905512	regulation of short-term synaptic potentiation	0.0465061	1	98	1
GO:BP	GO:0010335	response to non-ionic osmotic stress	0.0465061	1	98	1
GO:BP	GO:1903916	regulation of endoplasmic reticulum stress-induced eIF2 alpha dephosphorylation	0.0465061	1	98	1
GO:BP	GO:2000112	regulation of cellular macromolecule biosynthetic process	0.0465061	2921	98	28
GO:BP	GO:0045787	positive regulation of cell cycle	0.0465061	272	98	6
GO:BP	GO:0035505	positive regulation of myosin light chain kinase activity	0.0465061	1	98	1
GO:BP	GO:0031583	phospholipase D-activating G protein-coupled receptor signaling pathway	0.0465061	1	98	1
GO:BP	GO:0045931	positive regulation of mitotic cell cycle	0.0465061	120	98	4
GO:BP	GO:0071471	cellular response to non-ionic osmotic stress	0.0465061	1	98	1
GO:BP	GO:2000349	negative regulation of CD40 signaling pathway	0.0465061	1	98	1
GO:BP	GO:2000725	regulation of cardiac muscle cell differentiation	0.0465061	19	98	2
GO:BP	GO:0070429	negative regulation of nucleotide-binding oligomerization domain containing 1 signaling pathway	0.0465061	1	98	1
GO:BP	GO:0071674	mononuclear cell migration	0.0465061	59	98	3
GO:BP	GO:1905665	positive regulation of calcium ion import across plasma membrane	0.0465061	1	98	1
GO:BP	GO:2001141	regulation of RNA biosynthetic process	0.0465061	2637	98	26
GO:BP	GO:0050712	negative regulation of interleukin-1 alpha secretion	0.0465061	1	98	1
GO:BP	GO:0048646	anatomical structure formation involved in morphogenesis	0.0465061	869	98	12
GO:BP	GO:0031349	positive regulation of defense response	0.0465061	270	98	6
GO:BP	GO:0031651	negative regulation of heat generation	0.0465061	1	98	1
GO:BP	GO:0032088	negative regulation of NF-kappaB transcription factor activity	0.0467702	62	98	3
GO:BP	GO:0043900	regulation of multi-organism process	0.0470048	459	98	8
GO:BP	GO:0045087	innate immune response	0.0470048	459	98	8
GO:BP	GO:0000188	inactivation of MAPK activity	0.0479816	20	98	2
GO:BP	GO:0071277	cellular response to calcium ion	0.0480155	63	98	3
GO:BP	GO:0031326	regulation of cellular biosynthetic process	0.0480155	3090	98	29
GO:BP	GO:0002695	negative regulation of leukocyte activation	0.0480155	123	98	4
GO:BP	GO:1903706	regulation of hemopoiesis	0.0483382	278	98	6
GO:BP	GO:0045766	positive regulation of angiogenesis	0.0488243	124	98	4
GO:BP	GO:0008104	protein localization	0.0488243	2000	98	21
GO:BP	GO:0006836	neurotransmitter transport	0.0488243	197	98	5
GO:BP	GO:0007088	regulation of mitotic nuclear division	0.0496867	125	98	4
GO:BP	GO:1903531	negative regulation of secretion by cell	0.0496867	125	98	4
GO:BP	GO:0061061	muscle structure development	0.0509257	468	98	8
GO:BP	GO:0045823	positive regulation of heart contraction	0.0509686	21	98	2
GO:BP	GO:1900745	positive regulation of p38MAPK cascade	0.0509686	21	98	2
GO:BP	GO:0032103	positive regulation of response to external stimulus	0.0511199	373	98	7
GO:BP	GO:0051179	localization	0.0548149	5061	98	42
GO:BP	GO:0060444	branching involved in mammary gland duct morphogenesis	0.0553622	22	98	2
GO:BP	GO:0009889	regulation of biosynthetic process	0.0560824	3133	98	29
GO:MF	GO:0005149	interleukin-1 receptor binding	0.0579697	12	100	2
GO:BP	GO:0032101	regulation of response to external stimulus	0.0588719	691	98	10
GO:BP	GO:0009628	response to abiotic stimulus	0.0588719	691	98	10
GO:BP	GO:0007519	skeletal muscle tissue development	0.0591629	133	98	4
GO:BP	GO:0048754	branching morphogenesis of an epithelial tube	0.0591629	133	98	4
GO:BP	GO:0010556	regulation of macromolecule biosynthetic process	0.0591629	3007	98	28
GO:BP	GO:0045740	positive regulation of DNA replication	0.0591629	23	98	2
GO:BP	GO:0046885	regulation of hormone biosynthetic process	0.0591629	23	98	2
GO:BP	GO:0043410	positive regulation of MAPK cascade	0.0591633	386	98	7
GO:BP	GO:0014706	striated muscle tissue development	0.0591633	294	98	6
GO:BP	GO:0044260	cellular macromolecule metabolic process	0.0591835	6844	98	53
GO:BP	GO:1904018	positive regulation of vasculature development	0.0598599	134	98	4
GO:BP	GO:0045935	positive regulation of nucleobase-containing compound metabolic process	0.0598599	1527	98	17
GO:BP	GO:0006351	transcription, DNA-templated	0.0608367	2735	98	26
GO:BP	GO:0002673	regulation of acute inflammatory response	0.0623744	24	98	2
GO:BP	GO:0010575	positive regulation of vascular endothelial growth factor production	0.0623744	24	98	2
GO:BP	GO:0006959	humoral immune response	0.0623744	136	98	4
GO:BP	GO:0045933	positive regulation of muscle contraction	0.0623744	24	98	2
GO:BP	GO:0007219	Notch signaling pathway	0.0630048	137	98	4
GO:BP	GO:0042102	positive regulation of T cell proliferation	0.0630048	72	98	3
GO:BP	GO:0050866	negative regulation of cell activation	0.0630048	137	98	4
GO:BP	GO:0002684	positive regulation of immune system process	0.0630048	703	98	10
GO:MF	GO:0017017	MAP kinase tyrosine/serine/threonine phosphatase activity	0.0639763	13	100	2
GO:BP	GO:0003013	circulatory system process	0.0641254	302	98	6
GO:BP	GO:0002253	activation of immune response	0.0641254	302	98	6
GO:BP	GO:0072359	circulatory system development	0.0641254	818	98	11
GO:BP	GO:0050870	positive regulation of T cell activation	0.0641254	138	98	4
GO:BP	GO:1903793	positive regulation of anion transport	0.0647129	25	98	2
GO:BP	GO:0032890	regulation of organic acid transport	0.0647129	25	98	2
GO:BP	GO:0060538	skeletal muscle organ development	0.0647129	139	98	4
GO:BP	GO:0001933	negative regulation of protein phosphorylation	0.0647129	304	98	6
GO:BP	GO:0051048	negative regulation of secretion	0.0647129	139	98	4
GO:BP	GO:0050673	epithelial cell proliferation	0.0647129	304	98	6
GO:BP	GO:1903037	regulation of leukocyte cell-cell adhesion	0.0647129	217	98	5
GO:BP	GO:0002520	immune system development	0.0647129	709	98	10
GO:BP	GO:0043491	protein kinase B signaling	0.0655264	140	98	4
GO:BP	GO:0043112	receptor metabolic process	0.0669612	141	98	4
GO:BP	GO:0097659	nucleic acid-templated transcription	0.0672524	2770	98	26
GO:BP	GO:0002009	morphogenesis of an epithelium	0.0675769	402	98	7
GO:BP	GO:0036211	protein modification process	0.0679102	3201	98	29
GO:BP	GO:0006464	cellular protein modification process	0.0679102	3201	98	29
GO:BP	GO:0060537	muscle tissue development	0.068352	309	98	6
GO:BP	GO:0007274	neuromuscular synaptic transmission	0.068352	26	98	2
GO:BP	GO:0032774	RNA biosynthetic process	0.0686727	2778	98	26
GO:BP	GO:1903708	positive regulation of hemopoiesis	0.0688039	143	98	4
GO:BP	GO:0030185	nitric oxide transport	0.0704203	2	98	1
GO:BP	GO:1903039	positive regulation of leukocyte cell-cell adhesion	0.0704203	148	98	4
GO:BP	GO:0045583	regulation of cytotoxic T cell differentiation	0.0704203	2	98	1
GO:BP	GO:0045585	positive regulation of cytotoxic T cell differentiation	0.0704203	2	98	1
GO:BP	GO:0001819	positive regulation of cytokine production	0.0704203	312	98	6
GO:BP	GO:0010574	regulation of vascular endothelial growth factor production	0.0704203	27	98	2
GO:BP	GO:0035544	negative regulation of SNARE complex assembly	0.0704203	2	98	1
GO:BP	GO:0001666	response to hypoxia	0.0704203	145	98	4
GO:BP	GO:0072573	tolerance induction to lipopolysaccharide	0.0704203	2	98	1
GO:BP	GO:0070428	regulation of nucleotide-binding oligomerization domain containing 1 signaling pathway	0.0704203	2	98	1
GO:BP	GO:1990926	short-term synaptic potentiation	0.0704203	2	98	1
GO:BP	GO:0045923	positive regulation of fatty acid metabolic process	0.0704203	27	98	2
GO:BP	GO:0071878	negative regulation of adenylate cyclase-activating adrenergic receptor signaling pathway	0.0704203	2	98	1
GO:BP	GO:1902367	negative regulation of Notch signaling pathway involved in somitogenesis	0.0704203	2	98	1
GO:BP	GO:1902366	regulation of Notch signaling pathway involved in somitogenesis	0.0704203	2	98	1
GO:BP	GO:1902359	Notch signaling pathway involved in somitogenesis	0.0704203	2	98	1
GO:BP	GO:1902310	positive regulation of peptidyl-serine dephosphorylation	0.0704203	2	98	1
GO:BP	GO:0010243	response to organonitrogen compound	0.0704203	619	98	9
GO:BP	GO:0070374	positive regulation of ERK1 and ERK2 cascade	0.0704203	146	98	4
GO:BP	GO:0050868	negative regulation of T cell activation	0.0704203	79	98	3
GO:BP	GO:0032609	interferon-gamma production	0.0704203	78	98	3
GO:BP	GO:0043405	regulation of MAP kinase activity	0.0704203	225	98	5
GO:BP	GO:0035815	positive regulation of renal sodium excretion	0.0704203	2	98	1
GO:BP	GO:1903984	positive regulation of TRAIL-activated apoptotic signaling pathway	0.0704203	2	98	1
GO:BP	GO:0090325	regulation of locomotion involved in locomotory behavior	0.0704203	2	98	1
GO:BP	GO:0060584	regulation of prostaglandin-endoperoxide synthase activity	0.0704203	2	98	1
GO:BP	GO:0080135	regulation of cellular response to stress	0.0704203	516	98	8
GO:BP	GO:0060585	positive regulation of prostaglandin-endoperoxide synthase activity	0.0704203	2	98	1
GO:BP	GO:0032877	positive regulation of DNA endoreduplication	0.0704203	2	98	1
GO:BP	GO:0034146	toll-like receptor 5 signaling pathway	0.0704203	2	98	1
GO:BP	GO:0036293	response to decreased oxygen levels	0.0704203	146	98	4
GO:BP	GO:0051771	negative regulation of nitric-oxide synthase biosynthetic process	0.0704203	2	98	1
GO:BP	GO:0019371	cyclooxygenase pathway	0.0704203	2	98	1
GO:BP	GO:1904146	positive regulation of meiotic cell cycle process involved in oocyte maturation	0.0704203	2	98	1
GO:BP	GO:0014063	negative regulation of serotonin secretion	0.0704203	2	98	1
GO:BP	GO:0090027	negative regulation of monocyte chemotaxis	0.0704203	2	98	1
GO:BP	GO:0061051	positive regulation of cell growth involved in cardiac muscle cell development	0.0704203	2	98	1
GO:BP	GO:0061052	negative regulation of cell growth involved in cardiac muscle cell development	0.0704203	2	98	1
GO:BP	GO:0014062	regulation of serotonin secretion	0.0704203	2	98	1
GO:BP	GO:0097647	amylin receptor signaling pathway	0.0704203	2	98	1
GO:BP	GO:0051249	regulation of lymphocyte activation	0.0709362	319	98	6
GO:BP	GO:0060603	mammary gland duct morphogenesis	0.0709362	28	98	2
GO:BP	GO:0050863	regulation of T cell activation	0.0714107	230	98	5
GO:BP	GO:0030097	hemopoiesis	0.071414	625	98	9
GO:BP	GO:1901564	organonitrogen compound metabolic process	0.0714719	5671	98	45
GO:CC	GO:0097025	MPP7-DLG1-LIN7 complex	0.0730663	5	94	2
GO:BP	GO:0001569	branching involved in blood vessel morphogenesis	0.0745554	29	98	2
GO:BP	GO:0045746	negative regulation of Notch signaling pathway	0.0745554	29	98	2
GO:BP	GO:0050706	regulation of interleukin-1 beta secretion	0.0745554	29	98	2
GO:BP	GO:1905207	regulation of cardiocyte differentiation	0.0745554	29	98	2
GO:BP	GO:0002683	negative regulation of immune system process	0.0747297	324	98	6
GO:BP	GO:0048870	cell motility	0.0755996	1220	98	14
GO:BP	GO:0051674	localization of cell	0.0755996	1220	98	14
GO:BP	GO:0045596	negative regulation of cell differentiation	0.0758844	526	98	8
GO:BP	GO:0051783	regulation of nuclear division	0.0758943	153	98	4
GO:BP	GO:0001505	regulation of neurotransmitter levels	0.0769533	236	98	5
GO:BP	GO:0051252	regulation of RNA metabolic process	0.0777937	2837	98	26
GO:BP	GO:0010611	regulation of cardiac muscle hypertrophy	0.0777937	30	98	2
GO:BP	GO:0044267	cellular protein metabolic process	0.0777937	4309	98	36
GO:BP	GO:0055021	regulation of cardiac muscle tissue growth	0.0777937	30	98	2
GO:MF	GO:0033549	MAP kinase phosphatase activity	0.0804229	15	100	2
GO:BP	GO:0072676	lymphocyte migration	0.080581	85	98	3
GO:BP	GO:0070482	response to oxygen levels	0.08145	157	98	4
GO:BP	GO:0071108	protein K48-linked deubiquitination	0.0815621	31	98	2
GO:BP	GO:0002753	cytoplasmic pattern recognition receptor signaling pathway	0.0815621	31	98	2
GO:BP	GO:0001990	regulation of systemic arterial blood pressure by hormone	0.0815621	31	98	2
GO:BP	GO:0032731	positive regulation of interleukin-1 beta production	0.0815621	31	98	2
GO:BP	GO:1902041	regulation of extrinsic apoptotic signaling pathway via death domain receptors	0.0815621	31	98	2
GO:BP	GO:0015833	peptide transport	0.0820713	1364	98	15
GO:BP	GO:0003015	heart process	0.0820713	158	98	4
GO:BP	GO:0051241	negative regulation of multicellular organismal process	0.0825655	875	98	11
GO:BP	GO:0006796	phosphate-containing compound metabolic process	0.0828644	2576	98	24
GO:BP	GO:0042326	negative regulation of phosphorylation	0.0828644	335	98	6
GO:BP	GO:0010565	regulation of cellular ketone metabolic process	0.0835071	87	98	3
GO:BP	GO:0002682	regulation of immune system process	0.0837049	997	98	12
GO:BP	GO:0033036	macromolecule localization	0.0840616	2302	98	22
GO:BP	GO:0014743	regulation of muscle hypertrophy	0.0844339	32	98	2
GO:BP	GO:0150076	neuroinflammatory response	0.0844339	32	98	2
GO:BP	GO:0032355	response to estradiol	0.0844339	32	98	2
GO:BP	GO:0042304	regulation of fatty acid biosynthetic process	0.0844339	32	98	2
GO:BP	GO:0007159	leukocyte cell-cell adhesion	0.0845788	245	98	5
GO:BP	GO:0061138	morphogenesis of a branching epithelium	0.0846059	161	98	4
GO:BP	GO:0050709	negative regulation of protein secretion	0.0846059	88	98	3
GO:BP	GO:0051094	positive regulation of developmental process	0.0846059	1001	98	12
GO:BP	GO:0071705	nitrogen compound transport	0.0850808	1634	98	17
GO:BP	GO:0098542	defense response to other organism	0.0856485	654	98	9
GO:BP	GO:0031396	regulation of protein ubiquitination	0.0858135	162	98	4
GO:BP	GO:0051223	regulation of protein transport	0.0865196	449	98	7
GO:BP	GO:1903121	regulation of TRAIL-activated apoptotic signaling pathway	0.0865196	3	98	1
GO:BP	GO:0060024	rhythmic synaptic transmission	0.0865196	3	98	1
GO:BP	GO:0050795	regulation of behavior	0.0865196	33	98	2
GO:BP	GO:0060086	circadian temperature homeostasis	0.0865196	3	98	1
GO:BP	GO:0060298	positive regulation of sarcomere organization	0.0865196	3	98	1
GO:BP	GO:1903038	negative regulation of leukocyte cell-cell adhesion	0.0865196	90	98	3
GO:BP	GO:0007253	cytoplasmic sequestering of NF-kappaB	0.0865196	3	98	1
GO:BP	GO:0031339	negative regulation of vesicle fusion	0.0865196	3	98	1
GO:BP	GO:0060420	regulation of heart growth	0.0865196	34	98	2
GO:BP	GO:0097646	calcitonin family receptor signaling pathway	0.0865196	3	98	1
GO:BP	GO:0002792	negative regulation of peptide secretion	0.0865196	92	98	3
GO:BP	GO:0099502	calcium-dependent activation of synaptic vesicle fusion	0.0865196	3	98	1
GO:BP	GO:0071930	negative regulation of transcription involved in G1/S transition of mitotic cell cycle	0.0865196	3	98	1
GO:BP	GO:0002757	immune response-activating signal transduction	0.0865196	249	98	5
GO:BP	GO:0071502	cellular response to temperature stimulus	0.0865196	3	98	1
GO:BP	GO:1902219	negative regulation of intrinsic apoptotic signaling pathway in response to osmotic stress	0.0865196	3	98	1
GO:BP	GO:0006793	phosphorus metabolic process	0.0865196	2599	98	24
GO:BP	GO:0070425	negative regulation of nucleotide-binding oligomerization domain containing signaling pathway	0.0865196	3	98	1
GO:BP	GO:0002677	negative regulation of chronic inflammatory response	0.0865196	3	98	1
GO:BP	GO:0070163	regulation of adiponectin secretion	0.0865196	3	98	1
GO:BP	GO:0070162	adiponectin secretion	0.0865196	3	98	1
GO:BP	GO:0060559	positive regulation of calcidiol 1-monooxygenase activity	0.0865196	3	98	1
GO:BP	GO:0060557	positive regulation of vitamin D biosynthetic process	0.0865196	3	98	1
GO:BP	GO:0070433	negative regulation of nucleotide-binding oligomerization domain containing 2 signaling pathway	0.0865196	3	98	1
GO:BP	GO:0070164	negative regulation of adiponectin secretion	0.0865196	3	98	1
GO:BP	GO:0002035	brain renin-angiotensin system	0.0865196	3	98	1
GO:BP	GO:1990168	protein K33-linked deubiquitination	0.0865196	3	98	1
GO:BP	GO:0045065	cytotoxic T cell differentiation	0.0865196	3	98	1
GO:BP	GO:0046136	positive regulation of vitamin metabolic process	0.0865196	3	98	1
GO:BP	GO:1903598	positive regulation of gap junction assembly	0.0865196	3	98	1
GO:BP	GO:1990410	adrenomedullin receptor signaling pathway	0.0865196	3	98	1
GO:BP	GO:0042886	amide transport	0.0865196	1394	98	15
GO:BP	GO:0046813	receptor-mediated virion attachment to host cell	0.0865196	3	98	1
GO:BP	GO:0014826	vein smooth muscle contraction	0.0865196	3	98	1
GO:BP	GO:0048521	negative regulation of behavior	0.0865196	3	98	1
GO:BP	GO:1905664	regulation of calcium ion import across plasma membrane	0.0865196	3	98	1
GO:BP	GO:0015827	tryptophan transport	0.0865196	3	98	1
GO:BP	GO:0048534	hematopoietic or lymphoid organ development	0.0865196	664	98	9
GO:BP	GO:0040011	locomotion	0.0865196	1381	98	15
GO:BP	GO:0034140	negative regulation of toll-like receptor 3 signaling pathway	0.0865196	3	98	1
GO:BP	GO:2000660	negative regulation of interleukin-1-mediated signaling pathway	0.0865196	3	98	1
GO:BP	GO:0032732	positive regulation of interleukin-1 production	0.0865196	33	98	2
GO:BP	GO:0032350	regulation of hormone metabolic process	0.0865196	33	98	2
GO:BP	GO:0031632	positive regulation of synaptic vesicle fusion to presynaptic active zone membrane	0.0865196	3	98	1
GO:BP	GO:0031347	regulation of defense response	0.0865196	443	98	7
GO:BP	GO:2000182	regulation of progesterone biosynthetic process	0.0865196	3	98	1
GO:BP	GO:0045581	negative regulation of T cell differentiation	0.0865196	33	98	2
GO:BP	GO:0010508	positive regulation of autophagy	0.0878271	93	98	3
GO:BP	GO:0042592	homeostatic process	0.0887927	1401	98	15
GO:BP	GO:0006469	negative regulation of protein kinase activity	0.0887927	169	98	4
GO:BP	GO:0098534	centriole assembly	0.0887927	35	98	2
GO:BP	GO:0050702	interleukin-1 beta secretion	0.0887927	35	98	2
GO:BP	GO:0051592	response to calcium ion	0.091686	95	98	3
GO:BP	GO:0022409	positive regulation of cell-cell adhesion	0.091686	171	98	4
GO:BP	GO:0002040	sprouting angiogenesis	0.091686	95	98	3
GO:BP	GO:0000122	negative regulation of transcription by RNA polymerase II	0.0917064	675	98	9
GO:BP	GO:0010941	regulation of cell death	0.0917064	1154	98	13
GO:BP	GO:0002764	immune response-regulating signaling pathway	0.0921161	259	98	5
GO:BP	GO:0045744	negative regulation of G protein-coupled receptor signaling pathway	0.0923337	36	98	2
GO:BP	GO:0045595	regulation of cell differentiation	0.0928322	1283	98	14
GO:BP	GO:0071900	regulation of protein serine/threonine kinase activity	0.0930286	356	98	6
GO:BP	GO:0001763	morphogenesis of a branching structure	0.0939942	173	98	4
GO:BP	GO:1901698	response to nitrogen compound	0.0944828	680	98	9
GO:BP	GO:0043412	macromolecule modification	0.0947333	3367	98	29
GO:BP	GO:0050778	positive regulation of immune response	0.0948415	461	98	7
GO:BP	GO:0051588	regulation of neurotransmitter transport	0.0948415	97	98	3
GO:MF	GO:0004910	interleukin-1, type II, blocking receptor activity	0.0958085	1	100	1
GO:MF	GO:0008458	carnitine O-octanoyltransferase activity	0.0958085	1	100	1
GO:MF	GO:0031707	endothelin A receptor binding	0.0958085	1	100	1
GO:MF	GO:0032395	MHC class II receptor activity	0.0958085	1	100	1
GO:MF	GO:0016414	O-octanoyltransferase activity	0.0958085	1	100	1
GO:MF	GO:0051059	NF-kappaB binding	0.0958085	19	100	2
GO:MF	GO:0001604	urotensin II receptor activity	0.0958085	1	100	1
GO:BP	GO:0050671	positive regulation of lymphocyte proliferation	0.097243	98	98	3
GO:BP	GO:0007188	adenylate cyclase-modulating G protein-coupled receptor signaling pathway	0.0981268	176	98	4
GO:BP	GO:0097191	extrinsic apoptotic signaling pathway	0.0981268	176	98	4
GO:BP	GO:1990778	protein localization to cell periphery	0.0982243	265	98	5
GO:BP	GO:0042110	T cell activation	0.0982243	362	98	6
GO:BP	GO:1903538	regulation of meiotic cell cycle process involved in oocyte maturation	0.0983671	4	98	1
GO:BP	GO:2000556	positive regulation of T-helper 1 cell cytokine production	0.0983671	4	98	1
GO:BP	GO:0002831	regulation of response to biotic stimulus	0.0983671	269	98	5
GO:BP	GO:1903596	regulation of gap junction assembly	0.0983671	4	98	1
GO:BP	GO:1905937	negative regulation of germ cell proliferation	0.0983671	4	98	1
GO:BP	GO:0001550	ovarian cumulus expansion	0.0983671	4	98	1
GO:BP	GO:2000255	negative regulation of male germ cell proliferation	0.0983671	4	98	1
GO:BP	GO:1903707	negative regulation of hemopoiesis	0.0983671	103	98	3
GO:BP	GO:0002248	connective tissue replacement involved in inflammatory response wound healing	0.0983671	4	98	1
GO:BP	GO:1900042	positive regulation of interleukin-2 secretion	0.0983671	4	98	1
GO:BP	GO:1904428	negative regulation of tubulin deacetylation	0.0983671	4	98	1
GO:BP	GO:1900195	positive regulation of oocyte maturation	0.0983671	4	98	1
GO:BP	GO:0001922	B-1 B cell homeostasis	0.0983671	4	98	1
GO:BP	GO:1902498	regulation of protein autoubiquitination	0.0983671	4	98	1
GO:BP	GO:1902218	regulation of intrinsic apoptotic signaling pathway in response to osmotic stress	0.0983671	4	98	1
GO:BP	GO:2000554	regulation of T-helper 1 cell cytokine production	0.0983671	4	98	1
GO:BP	GO:1903524	positive regulation of blood circulation	0.0983671	38	98	2
GO:BP	GO:0007198	adenylate cyclase-inhibiting serotonin receptor signaling pathway	0.0983671	4	98	1
GO:BP	GO:0090087	regulation of peptide transport	0.0983671	468	98	7
GO:BP	GO:0050720	interleukin-1 beta biosynthetic process	0.0983671	4	98	1
GO:BP	GO:0050705	regulation of interleukin-1 alpha secretion	0.0983671	4	98	1
GO:BP	GO:0010038	response to metal ion	0.0983671	181	98	4
GO:BP	GO:0010467	gene expression	0.0983671	4448	98	36
GO:BP	GO:0048165	fused antrum stage	0.0983671	4	98	1
GO:BP	GO:0045620	negative regulation of lymphocyte differentiation	0.0983671	39	98	2
GO:BP	GO:0045362	positive regulation of interleukin-1 biosynthetic process	0.0983671	4	98	1
GO:BP	GO:0044849	estrous cycle	0.0983671	4	98	1
GO:BP	GO:0043615	astrocyte cell migration	0.0983671	4	98	1
GO:BP	GO:0043435	response to corticotropin-releasing hormone	0.0983671	4	98	1
GO:BP	GO:0043124	negative regulation of I-kappaB kinase/NF-kappaB signaling	0.0983671	38	98	2
GO:BP	GO:0042698	ovulation cycle	0.0983671	39	98	2
GO:BP	GO:0042222	interleukin-1 biosynthetic process	0.0983671	4	98	1
GO:BP	GO:0035813	regulation of renal sodium excretion	0.0983671	4	98	1
GO:BP	GO:0035690	cellular response to drug	0.0983671	272	98	5
GO:BP	GO:0035523	protein K29-linked deubiquitination	0.0983671	4	98	1
GO:BP	GO:0034762	regulation of transmembrane transport	0.0983671	369	98	6
GO:BP	GO:0032946	positive regulation of mononuclear cell proliferation	0.0983671	99	98	3
GO:BP	GO:0030043	actin filament fragmentation	0.0983671	4	98	1
GO:BP	GO:0050722	regulation of interleukin-1 beta biosynthetic process	0.0983671	4	98	1
GO:BP	GO:0009743	response to carbohydrate	0.0983671	100	98	3
GO:BP	GO:0050725	positive regulation of interleukin-1 beta biosynthetic process	0.0983671	4	98	1
GO:BP	GO:0009612	response to mechanical stimulus	0.0983671	103	98	3
GO:BP	GO:0072602	interleukin-4 secretion	0.0983671	4	98	1
GO:BP	GO:0072104	glomerular capillary formation	0.0983671	4	98	1
GO:BP	GO:0072103	glomerulus vasculature morphogenesis	0.0983671	4	98	1
GO:BP	GO:0071896	protein localization to adherens junction	0.0983671	4	98	1
GO:BP	GO:0071676	negative regulation of mononuclear cell migration	0.0983671	4	98	1
GO:BP	GO:0071376	cellular response to corticotropin-releasing hormone stimulus	0.0983671	4	98	1
GO:BP	GO:0006701	progesterone biosynthetic process	0.0983671	4	98	1
GO:BP	GO:0070432	regulation of nucleotide-binding oligomerization domain containing 2 signaling pathway	0.0983671	4	98	1
GO:BP	GO:0070424	regulation of nucleotide-binding oligomerization domain containing signaling pathway	0.0983671	4	98	1
GO:BP	GO:0003044	regulation of systemic arterial blood pressure mediated by a chemical signal	0.0983671	38	98	2
GO:BP	GO:0070302	regulation of stress-activated protein kinase signaling cascade	0.0983671	182	98	4
GO:BP	GO:0060750	epithelial cell proliferation involved in mammary gland duct elongation	0.0983671	4	98	1
GO:BP	GO:0031331	positive regulation of cellular catabolic process	0.0983671	269	98	5
GO:BP	GO:0060443	mammary gland morphogenesis	0.0983671	40	98	2
GO:BP	GO:0007249	I-kappaB kinase/NF-kappaB signaling	0.0983671	181	98	4
GO:BP	GO:0007626	locomotory behavior	0.0983671	180	98	4
GO:BP	GO:0051353	positive regulation of oxidoreductase activity	0.0983671	39	98	2
GO:BP	GO:0051222	positive regulation of protein transport	0.0983671	266	98	5
GO:BP	GO:0051148	negative regulation of muscle cell differentiation	0.0983671	40	98	2
GO:BP	GO:0051147	regulation of muscle cell differentiation	0.0983671	99	98	3
GO:BP	GO:0070201	regulation of establishment of protein localization	0.0983671	476	98	7
GO:BP	GO:0045360	regulation of interleukin-1 biosynthetic process	0.0983671	4	98	1
GO:BP	GO:0032872	regulation of stress-activated MAPK cascade	0.0983671	180	98	4
GO:BP	GO:0042981	regulation of apoptotic process	0.0984209	1062	98	12
GO:BP	GO:0007267	cell-cell signaling	0.0988966	1063	98	12
GO:BP	GO:0006979	response to oxidative stress	0.0990967	274	98	5
GO:BP	GO:0022612	gland morphogenesis	0.0996903	104	98	3
GO:BP	GO:0006633	fatty acid biosynthetic process	0.0996903	104	98	3
GO:BP	GO:0070665	positive regulation of leukocyte proliferation	0.0996903	104	98	3
GO:BP	GO:0034599	cellular response to oxidative stress	0.0997037	184	98	4
GO:BP	GO:0033673	negative regulation of kinase activity	0.101291	185	98	4
GO:BP	GO:0032370	positive regulation of lipid transport	0.101518	41	98	2
GO:BP	GO:0045580	regulation of T cell differentiation	0.10153	105	98	3
GO:BP	GO:0006631	fatty acid metabolic process	0.101845	277	98	5
GO:BP	GO:0051338	regulation of transferase activity	0.101845	707	98	9
GO:BP	GO:0034341	response to interferon-gamma	0.103431	106	98	3
GO:BP	GO:0015031	protein transport	0.103431	1328	98	14
GO:BP	GO:0009719	response to endogenous stimulus	0.10373	1074	98	12
GO:BP	GO:0065008	regulation of biological quality	0.10373	2991	98	26
GO:BP	GO:0002694	regulation of leukocyte activation	0.104036	379	98	6
GO:BP	GO:0071702	organic substance transport	0.104113	2000	98	19
GO:BP	GO:0055017	cardiac muscle tissue growth	0.104333	42	98	2
GO:BP	GO:0050710	negative regulation of cytokine secretion	0.104333	42	98	2
GO:BP	GO:0032675	regulation of interleukin-6 production	0.104739	107	98	3
GO:BP	GO:0030099	myeloid cell differentiation	0.105692	281	98	5
GO:BP	GO:0043067	regulation of programmed cell death	0.106538	1080	98	12
GO:BP	GO:0043618	regulation of transcription from RNA polymerase II promoter in response to stress	0.107976	43	98	2
GO:BP	GO:0032722	positive regulation of chemokine production	0.107976	43	98	2
GO:BP	GO:1904951	positive regulation of establishment of protein localization	0.107976	283	98	5
GO:BP	GO:2000321	positive regulation of T-helper 17 cell differentiation	0.109554	5	98	1
GO:BP	GO:1905936	regulation of germ cell proliferation	0.109554	5	98	1
GO:BP	GO:0032308	positive regulation of prostaglandin secretion	0.109554	5	98	1
GO:BP	GO:0070086	ubiquitin-dependent endocytosis	0.109554	5	98	1
GO:BP	GO:0002016	regulation of blood volume by renin-angiotensin	0.109554	5	98	1
GO:BP	GO:0071947	protein deubiquitination involved in ubiquitin-dependent protein catabolic process	0.109554	5	98	1
GO:BP	GO:1903078	positive regulation of protein localization to plasma membrane	0.109554	45	98	2
GO:BP	GO:0008627	intrinsic apoptotic signaling pathway in response to osmotic stress	0.109554	5	98	1
GO:BP	GO:2000348	regulation of CD40 signaling pathway	0.109554	5	98	1
GO:BP	GO:0098916	anterograde trans-synaptic signaling	0.109554	497	98	7
GO:BP	GO:0070487	monocyte aggregation	0.109554	5	98	1
GO:BP	GO:0048496	maintenance of animal organ identity	0.109554	5	98	1
GO:BP	GO:0062028	regulation of stress granule assembly	0.109554	5	98	1
GO:BP	GO:0097742	de novo centriole assembly	0.109554	5	98	1
GO:BP	GO:0003100	regulation of systemic arterial blood pressure by endothelin	0.109554	5	98	1
GO:BP	GO:0060613	fat pad development	0.109554	5	98	1
GO:BP	GO:0032650	regulation of interleukin-1 alpha production	0.109554	5	98	1
GO:BP	GO:1904781	positive regulation of protein localization to centrosome	0.109554	5	98	1
GO:BP	GO:0060744	mammary gland branching involved in thelarche	0.109554	5	98	1
GO:BP	GO:0060751	branch elongation involved in mammary gland duct branching	0.109554	5	98	1
GO:BP	GO:0045917	positive regulation of complement activation	0.109554	5	98	1
GO:BP	GO:0060762	regulation of branching involved in mammary gland duct morphogenesis	0.109554	5	98	1
GO:BP	GO:0098535	de novo centriole assembly involved in multi-ciliated epithelial cell differentiation	0.109554	5	98	1
GO:BP	GO:0032306	regulation of prostaglandin secretion	0.109554	5	98	1
GO:BP	GO:0032466	negative regulation of cytokinesis	0.109554	5	98	1
GO:BP	GO:1903537	meiotic cell cycle process involved in oocyte maturation	0.109554	5	98	1
GO:BP	GO:0002246	wound healing involved in inflammatory response	0.109554	5	98	1
GO:BP	GO:0045793	positive regulation of cell size	0.109554	5	98	1
GO:BP	GO:1903361	protein localization to basolateral plasma membrane	0.109554	5	98	1
GO:BP	GO:2000254	regulation of male germ cell proliferation	0.109554	5	98	1
GO:BP	GO:0106072	negative regulation of adenylate cyclase-activating G protein-coupled receptor signaling pathway	0.109554	5	98	1
GO:BP	GO:0042695	thelarche	0.109554	5	98	1
GO:BP	GO:0008217	regulation of blood pressure	0.109554	111	98	3
GO:BP	GO:0010035	response to inorganic substance	0.109554	285	98	5
GO:BP	GO:0022407	regulation of cell-cell adhesion	0.109554	287	98	5
GO:BP	GO:0007268	chemical synaptic transmission	0.109554	497	98	7
GO:BP	GO:0019062	virion attachment to host cell	0.109554	5	98	1
GO:BP	GO:0019219	regulation of nucleobase-containing compound metabolic process	0.109554	3018	98	26
GO:BP	GO:2000659	regulation of interleukin-1-mediated signaling pathway	0.109554	5	98	1
GO:BP	GO:0001820	serotonin secretion	0.109554	5	98	1
GO:BP	GO:0044650	adhesion of symbiont to host cell	0.109554	5	98	1
GO:BP	GO:0007162	negative regulation of cell adhesion	0.109554	195	98	4
GO:BP	GO:0046890	regulation of lipid biosynthetic process	0.109554	111	98	3
GO:BP	GO:0050703	interleukin-1 alpha secretion	0.109554	5	98	1
GO:BP	GO:0042756	drinking behavior	0.109554	5	98	1
GO:BP	GO:1902308	regulation of peptidyl-serine dephosphorylation	0.109554	5	98	1
GO:BP	GO:0051251	positive regulation of lymphocyte activation	0.110007	196	98	4
GO:BP	GO:0030217	T cell differentiation	0.110007	196	98	4
GO:BP	GO:0046330	positive regulation of JNK cascade	0.110805	113	98	3
GO:BP	GO:1902107	positive regulation of leukocyte differentiation	0.110805	113	98	3
GO:BP	GO:0008015	blood circulation	0.112176	292	98	5
GO:BP	GO:0060429	epithelium development	0.112322	853	98	10
GO:BP	GO:0003300	cardiac muscle hypertrophy	0.112448	46	98	2
GO:BP	GO:2001236	regulation of extrinsic apoptotic signaling pathway	0.112448	114	98	3
GO:BP	GO:0048247	lymphocyte chemotaxis	0.112448	46	98	2
GO:BP	GO:0031023	microtubule organizing center organization	0.112448	114	98	3
GO:BP	GO:0051403	stress-activated MAPK cascade	0.113744	199	98	4
GO:BP	GO:0099537	trans-synaptic signaling	0.113744	505	98	7
GO:BP	GO:0018130	heterocycle biosynthetic process	0.115029	3194	98	27
GO:BP	GO:0002833	positive regulation of response to biotic stimulus	0.11522	200	98	4
GO:BP	GO:0060419	heart growth	0.115743	47	98	2
GO:BP	GO:0002521	leukocyte differentiation	0.115743	399	98	6
GO:BP	GO:0043170	macromolecule metabolic process	0.115743	7953	98	57
GO:BP	GO:0032635	interleukin-6 production	0.115743	116	98	3
GO:BP	GO:0048729	tissue morphogenesis	0.115743	508	98	7
GO:BP	GO:0043620	regulation of DNA-templated transcription in response to stress	0.115743	47	98	2
GO:BP	GO:1902105	regulation of leukocyte differentiation	0.115874	201	98	4
GO:BP	GO:0019438	aromatic compound biosynthetic process	0.11603	3200	98	27
GO:BP	GO:0031630	regulation of synaptic vesicle fusion to presynaptic active zone membrane	0.118673	6	98	1
GO:BP	GO:0060282	positive regulation of oocyte development	0.118673	6	98	1
GO:BP	GO:0099643	signal release from synapse	0.118673	120	98	3
GO:BP	GO:0010739	positive regulation of protein kinase A signaling	0.118673	6	98	1
GO:BP	GO:0060297	regulation of sarcomere organization	0.118673	6	98	1
GO:BP	GO:1905881	positive regulation of oogenesis	0.118673	6	98	1
GO:BP	GO:0031666	positive regulation of lipopolysaccharide-mediated signaling pathway	0.118673	6	98	1
[truncated: 2,426 more rows]

## Sheet: Jersey_GO terms genes
Source	Term_ID	Term_Name	Adjusted_P_Value	Entrez_Gene_ID	Gene_Symbol	Fold_Change
[truncated: 13,666 more rows]

[truncated: 2 more sheets: Jersey_KEGG, Jersey_KEGG genes]
